# Supplementary material for: Genome-wide identification of sucrose non-fermenting-1-related protein kinase genes in maize and their responses to abiotic stresses
Source: Front Plant Sci. 2022 Dec 22;13:1087839. doi: 10.3389/fpls.2022.1087839 (PMC9815513; doi:10.3389/fpls.2022.1087839)
Supplement: Supplementary file 1 [file DataSheet_1.xlsx]

## Sheet: S1
Table S1. Characteristics of the SnRK genes in Zea mays.
Gene Name	Gene ID	UniProtKB	Chr.	Protein				Position of S_TKc domain
				Amino acids	MW(kDa)	pI	Subcellular Location	From	To
ZmSnRK1.1	Zm00001eb013270	Q6RXY1	chr1	375	42.6154	7.49	Nucleus	2	135
ZmSnRK1.2	Zm00001eb094400	A0A1D6EK78	chr2	499	57.0537	8.94	Cytoplasm	14	266
ZmSnRK1.3	Zm00001eb293240	A0A1D6MA76	chr6	653	72.2826	9.06	Mitochondria	227	479
ZmSnRK1.4	Zm00001eb353700	A0A1D6FU51	chr8	606	68.4993	8.92	Mitochondria	78	330
ZmSnRK2.1	Zm00001eb023880	C4IZW2	chr1	337	38.2902	5.36	Cytoplasm	5	265
ZmSnRK2.2	Zm00001eb051510	B4F888	chr1	364	40.8599	4.57	Nucleus	23	279
ZmSnRK2.3	Zm00001eb058470	B6TGM8	chr1	360	40.6467	4.54	Nucleus	28	278
ZmSnRK2.4	Zm00001eb082720	D5FGP2	chr2	356	40.6899	6.44	Cytoplasm	4	260
ZmSnRK2.5	Zm00001eb146500	A0A1D6EAN9	chr3	215	24.6772	9.09	Cytoplasm	4	179
ZmSnRK2.6	Zm00001eb181940	A0A3L6EYJ3	chr4	364	41.7681	6.03	Nucleus	4	260
ZmSnRK2.7	Zm00001eb214180	A0A1D6GGG0	chr5	359	40.6318	4.54	Nucleus	28	277
ZmSnRK2.8	Zm00001eb219160	A0A3L6EPM0	chr5	362	40.8039	4.57	Cytoplasm	23	279
ZmSnRK2.9	Zm00001eb243440	A0A1D6HA93	chr5	364	41.8501	6.1	Nucleus	4	260
ZmSnRK2.10	Zm00001eb289200	A0A1D6M5I2	chr6	359	41.5107	5.86	Nucleus	4	260
ZmSnRK2.11	Zm00001eb327780	A0A167SVW6	chr7	263	29.7177	4.56	Nucleus	1	184
ZmSnRK2.12	Zm00001eb366610	A0A1D6G7V3	chr8	348	40.4497	6.51	Nucleus	4	253
ZmSnRK2.13	Zm00001eb392580	B4G0M6	chr9	342	38.778	5.05	Cytoplasm	4	260
ZmSnRK2.14	Zm00001eb434400	A0A1D6HA96	chr10	363	41.8379	6.75	Nucleus	4	259
ZmSnRK3.1	Zm00001eb001940	A0A1D6JMA2	chr1	421	47.3299	7.44	Cytoplasm	16	271
ZmSnRK3.2	Zm00001eb015210	A0A1D6K124	chr1	443	50.1001	8.04	Cytoplasm	20	266
ZmSnRK3.3	Zm00001eb016180	A0A317Y3I4	chr1	438	49.8987	9.16	Cytoplasm	12	266
ZmSnRK3.4	Zm00001eb041140	A0A317YHY5	chr1	448	48.7805	9.14	Cytoplasm	17	272
ZmSnRK3.5	Zm00001eb099440	A0A1D6EPU8	chr2	461	50.2223	9.47	Chloroplast	22	282
ZmSnRK3.6	Zm00001eb110020	A0A1D6F284	chr2	445	50.3974	7.79	Cytoplasm	6	261
ZmSnRK3.7	Zm00001eb111510	A0A1D6F4E3	chr2	430	45.9101	7.54	Cytoplasm	20	275
ZmSnRK3.8	Zm00001eb111520	A0A3L6FZX2	chr2	457	52.0076	9.49	Nucleus	15	269
ZmSnRK3.9	Zm00001eb118540	A0A1X7YEH7	chr3	406	45.5881	5.24	Cytoplasm	60	224
ZmSnRK3.10	Zm00001eb129820	A0A3L6FJ45	chr3	503	56.1928	8.05	Cytoplasm	108	319
ZmSnRK3.11	Zm00001eb149390	B6SXI2	chr3	513	57.831	8.36	Nucleus	12	266
ZmSnRK3.12	Zm00001eb152500	A0A1D6NB16	chr3	518	57.2676	8.94	Mitochondria	45	299
ZmSnRK3.13	Zm00001eb162810	A0A1D6NN69	chr3	429	48.3316	5.53	Cytoplasm	16	269
ZmSnRK3.14	Zm00001eb163480	A0A1D6K8A1	chr3	434	49.4915	8.71	Cytoplasm	15	270
ZmSnRK3.15	Zm00001eb179790	A0A3L6F609	chr4	468	50.5955	8.72	Cytoplasm	22	277
ZmSnRK3.16	Zm00001eb196030	K7U360	chr4	440	50.4265	7.67	Cytoplasm	13	268
ZmSnRK3.17	Zm00001eb195230	A0A3L6FA20	chr4	443	50.0875	9.62	Cytoplasm	12	267
ZmSnRK3.18	Zm00001eb197050	A0A1D6QHR1	chr4	440	49.7229	9.05	Cytoplasm	12	267
ZmSnRK3.19	Zm00001eb232690	C0PK96	chr5	470	53.6327	9.18	Mitochondria	12	265
ZmSnRK3.20	Zm00001eb276580	A0A1D6LS89	chr6	449	50.798	9.1	Mitochondria	14	267
ZmSnRK3.21	Zm00001eb286750	B6SW34	chr6	459	51.7364	9.39	Cytoplasm	15	269
ZmSnRK3.22	Zm00001eb292760	B6SK56	chr6	503	56.547	7.92	Mitochondria	35	289
ZmSnRK3.23	Zm00001eb300010	C0P7R9	chr7	449	50.6487	9.58	Cytoplasm	13	268
ZmSnRK3.24	Zm00001eb312900	B4FXF2	chr7	464	51.0019	8.54	Cytoplasm	22	283
ZmSnRK3.25	Zm00001eb312910	B4FA17	chr7	421	45.7242	9.62	Cytoplasm	17	271
ZmSnRK3.26	Zm00001eb327490	A0A1D6EYE9	chr7	340	37.5089	11.15	Mitochondria	35	210
ZmSnRK3.27	Zm00001eb328710	B8A2W5	chr7	383	43.4081	8.12	Nucleus	28	223
ZmSnRK3.28	Zm00001eb330600	A0A0B4J3D8	chr7	539	60.0927	10.06	Mitochondria	13	267
ZmSnRK3.29	Zm00001eb331220	B4FNC0	chr7	449	50.995	8.36	Cytoplasm	20	275
ZmSnRK3.30	Zm00001eb337620	A0A1D6FG83	chr8	445	50.623	9.71	Nucleus	12	267
ZmSnRK3.31	Zm00001eb338230	K7UR84	chr8	515	56.6597	9.52	Chloroplast	30	284
ZmSnRK3.32	Zm00001eb338250	B6U6P6	chr8	444	50.0052	9.62	Cytoplasm	12	266
ZmSnRK3.33	Zm00001eb353170	K7UX86	chr8	509	56.9635	7.4	Cytoplasm	35	290
ZmSnRK3.34	Zm00001eb370540	K7V8P1	chr8	517	57.6768	8.69	Mitochondria	44	298
ZmSnRK3.35	Zm00001eb370550	A0A1D6GB51	chr8	455	51.6349	9.84	Nucleus	16	155
ZmSnRK3.36	Zm00001eb350770	A0A3L6DKI3	chr8	445	50.4367	9.61	Nucleus	12	267
ZmSnRK3.37	Zm00001eb386410	A0A1X7YIU3	chr9	432	48.7837	8.52	Cytoplasm	16	269
ZmSnRK3.38	Zm00001eb403620	A0A1D6PKT0	chr9	448	50.5014	7.59	Cytoplasm	18	273
ZmSnRK3.39	Zm00001eb406220	A0A1D6ISZ4	chr10	442	50.1036	9.95	Cytoplasm	12	267
ZmSnRK3.40	Zm00001eb406290	A0A1D6IT01	chr10	445	50.3115	9.33	Nucleus	12	267
ZmSnRK3.41	Zm00001eb406250	A0A1D6ISZ7	chr10	443	50.1277	9.95	Cytoplasm	12	267
ZmSnRK3.42	Zm00001eb408610	K7TF91	chr10	445	50.9364	9.63	Nucleus	12	267

## Sheet: S2
Table S2. The list of 60 SnRK genes identified in Zea mays.
Subfamily	Gene Name	Gene ID	Exon Number	Sequence Type	Sequences
SnRK1	ZmSnRK1.1	Zm00001eb013270	8	CDS	ATGGTTGTCCACCGTGACCTAAAGCCGGAAAACTTGTTACTTGATTCAAAGTATAATGTAAAACTTGCGGATTTTGGTCTGAGCAATGTCATGCATGATGGCCATTTTCTGAAGACTAGCTGTGGGAGTCCGAACTATGCTGCTCCAGAGGTAATATCTGGTAAACTATATGCTGGACCTGAGGTCGATGTATGGAGTTGTGGGGTGATTCTTTATGCTCTTCTTTGTGGAACTCTTCCATTTGATGATGAGAATATTCCCAATCTGTTCAAAAAAATTAAGGGAGGTATCTACACACTTCCAAGTCATTTGTCTGCTTTGGCCAGGGATTTGATCCCACGAATGCTTGTTGTTGAGCCTATGAAGAGAATCACAATTAGGGAAATTCGGGAGCATCAA…
				Protein	MVVHRDLKPENLLLDSKYNVKLADFGLSNVMHDGHFLKTSCGSPNYAAPEVISGKLYAGPEVDVWSCGVILYALLCGTLPFDDENIPNLFKKIKGGIYTLPSHLSALARDLIPRMLVVEPMKRITIREIREHQWFQIRLPRYLAVPPPDTTQQAKMIDEDTLRDVVNMGFNKNHVCESLCSRLQNEATVAYYLLLDNRFRATSGYLGADYQESMDRNLNQLASSESSSSGTRNYVPGSSDPHSSGLRPYYPVERKWALGLQSRAHPREIMVEVLKALQELNVRWKKNGHYNVKCRWCPGFPEVNDTLDASNSFLGDSTIMDNDDANGRLPTVIKFEFQLYKTKDDKYLLDMQRVTGPQLLFLDFCAAFLTKLRVL
				S_TKc domain	VVHRDLKPENLLLDSKYNVKLADFGLSNVMHDGHFLKTSCGSPNYAAPEVISGKLYAGPEVDVWSCGVILYALLCGTLPFDDENIPNLFKKIKGGIYTLPSHLSALARDLIPRMLVVEPMKRITIREIREHQWF
	ZmSnRK1.2	Zm00001eb094400	10	CDS	ATGGAGGGGGCAGGCAAGGATGGCAACCCGTTGAGGAATTATCGGATTGGCAAGACTCTCGGAATTGGCTCATTCGGGAAGGTGAAAATTGCGGAGCATATCAGCACTGGACACAAGGTGGCAATCAAGATTCTCAACCGCCGTAAAATCAGAGGCATGGAGATGGAAGAGAAAGTTAAAAGAGAGATTAAGATATTGAGGTTATTTATGCATCCACATATTATCCGCCTCTATGAGGTTATAGACACACCGGCTGATATTTATGTTGTTATGGAGTATGTTAAGTGTGGGGAATTATTTGATTACATTGTTGAGAAAGGTAGGCTGCAGGAGGAAGAGGCTCGCCGTTTCTTCCAACAGATTATATCCGGTGTTGAATATTGCCATAGAAACATGGTG…
				Protein	MEGAGKDGNPLRNYRIGKTLGIGSFGKVKIAEHISTGHKVAIKILNRRKIRGMEMEEKVKREIKILRLFMHPHIIRLYEVIDTPADIYVVMEYVKCGELFDYIVEKGRLQEEEARRFFQQIISGVEYCHRNMVVHRDLKPENLLLDSKCNVKIADFGLSNVMRDGHFLKTSCGSPNYAAPEVISGKLYAGPEVDVWSCGVILYALLCGTLPFDDENIPNLFKKIKGGIYTLPSHLSGAARDLIPRMLVVDPMKRITIREIREHDWFKILLPRYLTVPPPDSAQQVKKVDEETLREVLGMGYDKNLLVESIQKRLQNEATVAYYLLLDNRLRTTSGYLGAECQEAMDSSFSNIASYETPSSARGNRQQIFMESPVGLRPHLPAERKWALGLQSRAHPKEI…
				S_TKc domain	YRIGKTLGIGSFGKVKIAEHISTGHKVAIKILNRRKIRGMEMEEKVKREIKILRLFMHPHIIRLYEVIDTPADIYVVMEYVKCGELFDYIVEKGRLQEEEARRFFQQIISGVEYCHRNMVVHRDLKPENLLLDSKCNVKIADFGLSNVMRDGHFLKTSCGSPNYAAPEVISGKLYAGPEVDVWSCGVILYALLCGTLPFDDENIPNLFKKIKGGIYTLPSHLSGAARDLIPRMLVVDPMKRITIREIREHDWF
	ZmSnRK1.3	Zm00001eb293240	11	CDS	ATGATAATGGCAAGCCATCGGAATTGGGCAAACACAATACTACTAGCAAAGACAGCAGCACTGGACAACACTTGTCCATTCTACTTTCTACCTGCAGAGGCCCTCCATTCCATCCCGCCGTTGTTTGCCCATACTGTACTACCAACCGACCAGGAGGACTGCAGTAGTAGAGCATCATGTGGTTGTGATGCAAAAAAATCGCGAGTGAGAAGTGATGCTGATGCACCAGGTGAAGAACGCCGGCAAAGGACACCGCGAGAGAATGAGATCCACCTGCCAAATTATTGCCGCGGGCACGGCCAATCCCAGGCGCCCACCGAAATGCCGAAAACGCCAAACCGTCCCTCTCCGGCGTCCCGTCCCGTCCGTCCAGGAGCGGCGGACACGATAACACGGCGC…
				Protein	MIMASHRNWANTILLAKTAALDNTCPFYFLPAEALHSIPPLFAHTVLPTDQEDCSSRASCGCDAKKSRVRSDADAPGEERRQRTPRENEIHLPNYCRGHGQSQAPTEMPKTPNRPSPASRPVRPGAADTITRRPRGARCRGRSHVSLAFLLSLSPAFLSLASLACQAHSASFFLPLPSPPLRASLTSSPGLAAAACSGGRDPARSVSPAARYTMEGAGRDANPLSGYRIGKTLGIGSFGKVKIAEHILTGHKVAIKILNRKKIRSMDMEEKVKREIKILRLFMHPHIIRLYEVIDTPADICVVMEYVKSGELFDYIVEKGRLHEEEARHFFQQIISGVEYCHRNMVAHRDLKPENLLLDSKCNVKIADFGLSNIMRDGHFLKTSCGSPNYAAPEVISGK…
				S_TKc domain	YRIGKTLGIGSFGKVKIAEHILTGHKVAIKILNRKKIRSMDMEEKVKREIKILRLFMHPHIIRLYEVIDTPADICVVMEYVKSGELFDYIVEKGRLHEEEARHFFQQIISGVEYCHRNMVAHRDLKPENLLLDSKCNVKIADFGLSNIMRDGHFLKTSCGSPNYAAPEVISGKLYAGPEVDVWSCGVILYALLCGTLPFDDENIPNLFKKIKGGIYTLPSHLSPSARDLIPRMLVVDPMKRITIREIREHVWF
	ZmSnRK1.4	Zm00001eb353700	12	CDS	ATGTGTCAGACTGTCAGGCGCACTCCGCCTCTCCTCTCTCCGTCGCTGGGCAGCTGGGCTTCTCTCCCGACTCCCGAGCAGCCGAGCTCCCCCTGCTCGGCCTCGCCTCCGCCGCGAACCGCGCCTCCGGCTCCGCCTGCTCGGGCGGGCGGCACCCAGCTCCCTGCATCTTCGCTGCGGCGAGGGTACACGATGGAGGGAGCTGGAAGAGATGCCAACCCTTTGGGCGGTTACCGAATTGGCAAAACCCTAGGAATCGGGTCGTTCGGTAAAGTGAAGATCGCGGAACATATATTGACTGGCCATAAGGTGGCAATCAAGATCCTCAATCGCCGTAAGATCAGAAGCATGGAAATGGAAGAGAAAGTGAAGAGAGAAATCAAGATACTGAGATTATTT…
				Protein	MCQTVRRTPPLLSPSLGSWASLPTPEQPSSPCSASPPPRTAPPAPPARAGGTQLPASSLRRGYTMEGAGRDANPLGGYRIGKTLGIGSFGKVKIAEHILTGHKVAIKILNRRKIRSMEMEEKVKREIKILRLFMHPHIIRLYEVIDTPADIYVVMEYVKSGELFDYIVEKGRLHEEEARRFFQQIISGVEYCHRNMVAHRDLKPENLLLDSKCNIKIADFGLSNVMRDGHFLKTSCGSPNYAAPEVISGKLYAGPEVDVWSCGVILYALLCGTLPFDDENIPNLFKKIKGGIYTLPSHLSPSARDLIPRMLVVDPMKRITIREIREHMWFKIQLPRYLAVPPPDTAQQVKKLDEETLNDVIKMGFDKNQLIESLHNRLQNEATVAYYLLMDNRLRTTSG…
				S_TKc domain	YRIGKTLGIGSFGKVKIAEHILTGHKVAIKILNRRKIRSMEMEEKVKREIKILRLFMHPHIIRLYEVIDTPADIYVVMEYVKSGELFDYIVEKGRLHEEEARRFFQQIISGVEYCHRNMVAHRDLKPENLLLDSKCNIKIADFGLSNVMRDGHFLKTSCGSPNYAAPEVISGKLYAGPEVDVWSCGVILYALLCGTLPFDDENIPNLFKKIKGGIYTLPSHLSPSARDLIPRMLVVDPMKRITIREIREHMWF
SnRK2	ZmSnRK2.1	Zm00001eb023880	9	CDS	ATGGAGGAGAGGTACGAGGCGCTGAAGGAGCTGGGGGCCGGCAACTTCGGCGTGGCGAGGCTGGTCAGGGACAAGCGGACCAAGGAGCTGGTAGCCGTCAAGTACATCGAGAGGGGCAAGAAGATTGATGAGAACGTGCAGAGGGAGATCATCAATCACCAGTCGCTCCGGCACCCTAACATCGTACGGTTCAAGGAGGTTTGTCTAACACCCACACATCTTGCTATTGTCATGGAATATGCTGCTGGTGGAGAGCTATTTGAGAAAATCTGCTCAGCAGGGCGATTCAGTGAAGATGAGTCCAGGTATTTCTTCCAACAGCTGATATCAGGGGTCAGCTACTGCCATTCTATGGAAATTTGTCACCGTGATCTTAAACTTGAGAACACCCTCCTTGAT…
				Protein	MEERYEALKELGAGNFGVARLVRDKRTKELVAVKYIERGKKIDENVQREIINHQSLRHPNIVRFKEVCLTPTHLAIVMEYAAGGELFEKICSAGRFSEDESRYFFQQLISGVSYCHSMEICHRDLKLENTLLDGSPTPRVKICDFGYSKCAFQSALLHSKPKSTVGTPAYIAPEVLSRKEYDGKVADVWSCGVTLYVMLVGSYPFEDPEDPRNFRKTISRILGVQYSIPDYVRVSSDCRRLLSQIFVADPSKRITIPEIKHHPWFLKNLPREISEREKANYKDADAAEPAQAVDEIMRIVEEAKTPGDMSKVVDPALLAEMAELESDEEEADADDTY
				S_TKc domain	YEALKELGAGNFGVARLVRDKRTKELVAVKYIERGKKIDENVQREIINHQSLRHPNIVRFKEVCLTPTHLAIVMEYAAGGELFEKICSAGRFSEDESRYFFQQLISGVSYCHSMEICHRDLKLENTLLDGSPTPRVKICDFGYSKCAFQSALLHSKPKSTVGTPAYIAPEVLSRKEYDGKVADVWSCGVTLYVMLVGSYPFEDPEDPRNFRKTISRILGVQYSIPDYVRVSSDCRRLLSQIFVADPSKRITIPEIKHHPWF
	ZmSnRK2.2	Zm00001eb051510	8	CDS	ATGGACCGGGCGGCGCTCACCGTGGGCCCGGGGATGGACATGCCCATAATGCACGACGGCGACCGCTACGAGCTTGTCCGCGACATCGGCTCCGGCAACTTCGGCGTCGCGCGCCTCATGCGCAACCGCGCCGACGGCCAGCTCGTCGCCGTCAAGTACATCGACCGAGGCGAGAAGATTGACGAGAACGTGCAGCGGGAGATCATCAACCACCGCTCGCTGCGCCACCCCAACATCATCCGCTTCAAGGAGGTCATCCTCACCCCGACGCACCTGGCCATCGTCATGGAGTACGCCTCCGGCGGCGAGCTCTTCGAGCGCATCTGCAACGCCGGCAGATTCAGCGAGGACGAGGCGCGTTTCTTTTTCCAACAACTCATATCAGGGGTCAGCTACTGC…
				Protein	MDRAALTVGPGMDMPIMHDGDRYELVRDIGSGNFGVARLMRNRADGQLVAVKYIDRGEKIDENVQREIINHRSLRHPNIIRFKEVILTPTHLAIVMEYASGGELFERICNAGRFSEDEARFFFQQLISGVSYCHSMQVCHRDLKLENTLLDGSTAPRVKICDFGYSKSSVLHSQPKSTVGTPAYIAPEVLLKKEYDGKVADVWSCGVTLYVMLVGAYPFEDPDEPKNFRKTIQRILGVQYSVPDYVHISPECQDLISRIFVANPSTRITMPEIRSHPWFLKNLPADLVDDSATTTSKQYEEPEQPMQGMDEIMQILGEATIPAAGSRGLNQFLNDGLDLDDDMEDLDSDADLDLESSGEIVYAM
				S_TKc domain	YELVRDIGSGNFGVARLMRNRADGQLVAVKYIDRGEKIDENVQREIINHRSLRHPNIIRFKEVILTPTHLAIVMEYASGGELFERICNAGRFSEDEARFFFQQLISGVSYCHSMQVCHRDLKLENTLLDGSTAPRVKICDFGYSKSSVLHSQPKSTVGTPAYIAPEVLLKKEYDGKVADVWSCGVTLYVMLVGAYPFEDPDEPKNFRKTIQRILGVQYSVPDYVHISPECQDLISRIFVANPSTRITMPEIRSHPWF
	ZmSnRK2.3	Zm00001eb058470	9	CDS	ATGGCAGGGCCGGCGCCGGATCGGGCCGCCCTGACTGTGGGGCCGGGCATGGACATGCCAATCATGCACGACAGCGACCGGTACGAGCTCGTGCGCGACATCGGCTCCGGCAACTTCGGCGTTGCCCGCCTCATGCGCGACCGCCGCACCAGCGAACTCGTCGCCGTCAAGTACATCGAGCGCGGCGAGAAGATAGATGAGAATGTCCAGCGTGAGATAATTAACCATAGATCATTGAAGCACCCTAACATTATTAGGTTTAAAGAGGTTATTTTAACACCGACCCATCTTGCTATTGTCATGGAATATGCCTCTGGCGGTGAGCTTTTTGAGAGGATATGTAAGAACGTGCGATTCAGTGAAGATGAGGCTCGCTACTTCTTCCAGCAGCTTATTTCA…
				Protein	MAGPAPDRAALTVGPGMDMPIMHDSDRYELVRDIGSGNFGVARLMRDRRTSELVAVKYIERGEKIDENVQREIINHRSLKHPNIIRFKEVILTPTHLAIVMEYASGGELFERICKNVRFSEDEARYFFQQLISGVSYCHSMQVCHRDLKLENTLLDGSDAPRLKICDFGYSKSSVLHSQPKSTVGTPAYIAPEVLLKKEYDGKIADVWSCGVTLYVMVVGAYPFEDPEEPKNFRKTIQYAIPDNVNISPECRHLISRIFVGDPATRITIPEIRNHSWFLKNLPADLMDDDSMSNQYEEPDQPMQTMDQIMQILTEATIPPACSRSINVLADGLDMDDDMDDLDSDSDLDVDSSGEIVYAM
				S_TKc domain	YELVRDIGSGNFGVARLMRDRRTSELVAVKYIERGEKIDENVQREIINHRSLKHPNIIRFKEVILTPTHLAIVMEYASGGELFERICKNVRFSEDEARYFFQQLISGVSYCHSMQVCHRDLKLENTLLDGSDAPRLKICDFGYSKSSVLHSQPKSTVGTPAYIAPEVLLKKEYDGKIADVWSCGVTLYVMVVGAYPFEDPEEPKNFRKTIQYAIPDNVNISPECRHLISRIFVGDPATRITIPEIRNHSWF
	ZmSnRK2.4	Zm00001eb082720	9	CDS	ATGGAGAAGTACGAGCTGCTGAAGGACATCGGCGCCGGCAACTTCGGCGTGGCGCGGCTCATGCGGAACAAGGAGACCAAGGAGCTGGTCGCCATGAAGTACATCCCCCGGGGCCAAAAGATCGACGAGAATGTGGCGAGGGAGATCATCAACCACCGCTCGCTGCGCCACCCCAACATCATCCGGTTCAAGGAGGTGGTGCTGACGCCGACGCACCTGGCGATCGTGATGGAGTACGCCGCCGGCGGCGAGCTGTTCGACCGGATCTGCAACGCCGGGAGGTTCAGCGAGGACGAGGCGAGGTACTTCTTCCAGCAGCTGATTTGTGGCGTCAGCTACTGCCACTCCATGCAAATCTGCCACCGAGACTTGAAGCTGGAGAACACGCTGCTGGACGGC…
				Protein	MEKYELLKDIGAGNFGVARLMRNKETKELVAMKYIPRGQKIDENVAREIINHRSLRHPNIIRFKEVVLTPTHLAIVMEYAAGGELFDRICNAGRFSEDEARYFFQQLICGVSYCHSMQICHRDLKLENTLLDGSPAPRLKICDFGYSKSSLLHSKPKSTVGTPAYIAPEVLSRREYDGKTADVWSCGVTLYVMLVGGYPFEDPDDPKNFRKTIGRIMSIQYKIPEYVHVSQDCKELLSRIFVANSAKRITIREIRNHPWFLKNLPRELTEAAQAMYYKKDNSAPTYSVQSVEEIMKIVEKARTPPPSSTPVAGFGWAEEDEQEDSKDPDEEHEDGEDEYEKQVKQVHASGEFHLSC
				S_TKc domain	YELLKDIGAGNFGVARLMRNKETKELVAMKYIPRGQKIDENVAREIINHRSLRHPNIIRFKEVVLTPTHLAIVMEYAAGGELFDRICNAGRFSEDEARYFFQQLICGVSYCHSMQICHRDLKLENTLLDGSPAPRLKICDFGYSKSSLLHSKPKSTVGTPAYIAPEVLSRREYDGKTADVWSCGVTLYVMLVGGYPFEDPDDPKNFRKTIGRIMSIQYKIPEYVHVSQDCKELLSRIFVANSAKRITIREIRNHPWF
	ZmSnRK2.5	Zm00001eb146500	8	CDS	ATGGACAAGTACGAGGCGGTGCGGGACATCGGGTCGGGGAACTTCGGGGTGGCGCGGCTGATGCGCAACCGCGAGACTCGAGAGCTCGTCGCCGTCAAGTGCATCGAGCGTGGCCACCGGATTGACGAGAATGTGTACAGGGAGATCATCAACCACCGCTCGCTGCGCCATCCCAACATTATTCGCTTCAAGGAGGTGATACTTACACCAACACATCTTATGATTGTGATGGAGTTTGCAGCAGGTGGAGAGCTTTTTGATCGGATCTGTGATCGTGGGCGGTTTAGTGAGGATGAGGCCCGGTATTTCTTTCAGCAGTTGATCTGTGGAGTGAGCTATTGCCATTACATGCAAATATGCCATAGAGATCTGAAGCTGGAGAATGTTCTCTTGGATGGC…
				Protein	MDKYEAVRDIGSGNFGVARLMRNRETRELVAVKCIERGHRIDENVYREIINHRSLRHPNIIRFKEVILTPTHLMIVMEFAAGGELFDRICDRGRFSEDEARYFFQQLICGVSYCHYMQICHRDLKLENVLLDGSPAPRLKICDFGYSKSSVLHSRPKSAVGTPAYIAPEVLSRREYDGKKSGAGLVDDRHPQKRACRRMVLWGDSLRHACGSIPI
				S_TKc domain	YEAVRDIGSGNFGVARLMRNRETRELVAVKCIERGHRIDENVYREIINHRSLRHPNIIRFKEVILTPTHLMIVMEFAAGGELFDRICDRGRFSEDEARYFFQQLICGVSYCHYMQICHRDLKLENVLLDGSPAPRLKICDFGYSKSSVLHSRPKSAVGTPAYIAPEVLSRREYDGK
	ZmSnRK2.6	Zm00001eb181940	9	CDS	ATGGAGAGGTACGAACTGCTCAAGGACATCGGTTCCGGCAACTTCGGGGTGGCGCGGCTGATGCGGAACAAGGACACCAAGGAGCTCGTCGCTATGAAGTACATCCCGAGGGGGCTCAAGATTGACGAGAATGTGGCGAGGGAGATCATAAACCACCGCTCGTTGCGGCACCCCAACATCATCCGCTTCAAGGAGGTCGTGCTCACGCCCACGCACCTCGCTATCGTCATGGAGTACGCCGCCGGCGGCGAGCTTTTCGACAGGATCTGCAGCGCCGGGAGGTTCAGCGAGGACGAGGCGAGGTATTTCTTCCAGCAGCTTATCTGCGGTGTCAGCTACTGCCACTTCATGCAAATTTGTCACCGGGACTTGAAGCTGGAGAACACGCTGTTGGATGGC…
				Protein	MERYELLKDIGSGNFGVARLMRNKDTKELVAMKYIPRGLKIDENVAREIINHRSLRHPNIIRFKEVVLTPTHLAIVMEYAAGGELFDRICSAGRFSEDEARYFFQQLICGVSYCHFMQICHRDLKLENTLLDGSPAPRLKICDFGYSKSSLLHSKPKSTVGTPAYIAPEVLSRREYDGKMADVWSCGVTLYVMLVGAYPFEDPDDPKNFRKTIGRIVSIQYQIPEYVHISQDCRQLLARIFVANPAKRITIREIRNHPWFLKNLPRELTEAAQAKYYKKDNGAPTFSDQTVEEIMKIVEEARTPPQSPAPVAGFGWAEEEEQEDGKKPEDDEQDGEDEQYDGEDEYDKQVKQVHASGDFRHLIK
				S_TKc domain	YELLKDIGSGNFGVARLMRNKDTKELVAMKYIPRGLKIDENVAREIINHRSLRHPNIIRFKEVVLTPTHLAIVMEYAAGGELFDRICSAGRFSEDEARYFFQQLICGVSYCHFMQICHRDLKLENTLLDGSPAPRLKICDFGYSKSSLLHSKPKSTVGTPAYIAPEVLSRREYDGKMADVWSCGVTLYVMLVGAYPFEDPDDPKNFRKTIGRIVSIQYQIPEYVHISQDCRQLLARIFVANPAKRITIREIRNHPWF
	ZmSnRK2.7	Zm00001eb214180	9	CDS	ATGGCAGGGCCGGCGCCGGATCGGGCCGCCCTGACTGTGGGTCCGGGCATGGACATGCCGATCATGCACGACAGCGACCGGTACGAGCTCGTGCGCGACATCGGCTCCGGCAACTTCGGCGTTGCCCGCCTCATGCGCGACCGCCGCACCACCGAACTCGTCGCCGTCAAGTACATCGAGCGTGGCGAGAAGATAGATGAGAATGTCCAGCGCGAAATAATTAACCATAGATCATTGAAACACCCTAACATTATTAGGTTTAAAGAGGTTATTTTAACACCGACCCATCTTGCTATTGTCATGGAATATGCCTCTGGCGGTGAGCTTTTTGAGAGAATATGTAAGAACGTGCGATTCAGTGAAGATGAGGCTCGCTACTTCTTCCAACAACTCATTTCA…
				Protein	MAGPAPDRAALTVGPGMDMPIMHDSDRYELVRDIGSGNFGVARLMRDRRTTELVAVKYIERGEKIDENVQREIINHRSLKHPNIIRFKEVILTPTHLAIVMEYASGGELFERICKNVRFSEDEARYFFQQLISGQVCHRDLKLENTLLDGSDAPRLKICDFGYSKSSVLHSQPKSTVGTPAYIAPEVLLKKEYDGKIADVWSCGVTLYVMAVGAYPFEDPEEPKNFRKTIQRILNVQYAIPDYVNISPECRHLISRIFVGDPAMRITITEIRNHSWFLKNLPADLMDDDSMSNQYEEPDQPMQTMDQIMQILTEATIPPACSRSINVLADGLDMDDDMDDLDSDSDLDVDSSGEIVYAM
				S_TKc domain	YELVRDIGSGNFGVARLMRDRRTTELVAVKYIERGEKIDENVQREIINHRSLKHPNIIRFKEVILTPTHLAIVMEYASGGELFERICKNVRFSEDEARYFFQQLISGQVCHRDLKLENTLLDGSDAPRLKICDFGYSKSSVLHSQPKSTVGTPAYIAPEVLLKKEYDGKIADVWSCGVTLYVMAVGAYPFEDPEEPKNFRKTIQRILNVQYAIPDYVNISPECRHLISRIFVGDPAMRITITEIRNHSWF
	ZmSnRK2.8	Zm00001eb219160	8	CDS	ATGGACCGGGCGGCGCTCACCGTGGGCCCGGGGATGGACATGCCCATAATGCACGACGGCGACCGCTACGAGCTCGTCCGCGACATCGGCTCCGGCAACTTCGGCGTCGCGCGCCTCATGCGCAACCGCGCCGACGGCCAGCTCGTCGCCGTCAAGTACATCGAGCGAGGCGAGAAGATTGACGAGAACGTGCAGCGGGAGATCATCAACCACCGCTCCCTGCGCCACCCCAACATCATCCGCTTCAAGGAGGTCATCCTCACCCCGACGCACCTCGCCATCGTCATGGAGTACGCCTCCGGCGGGGAGCTCTTCGAGCGCATCTGCAACGCTGGCAGGTTCAGCGAGGACGAGGCGCGTTTCTTTTTCCAGCAACTCATATCAGGGGTCAGCTACTGC…
				Protein	MDRAALTVGPGMDMPIMHDGDRYELVRDIGSGNFGVARLMRNRADGQLVAVKYIERGEKIDENVQREIINHRSLRHPNIIRFKEVILTPTHLAIVMEYASGGELFERICNAGRFSEDEARFFFQQLISGVSYCHSMQVCHRDLKLENTLLDGSTAPRLKICDFGYSKSSVLHSQPKSTVGTPAYIAPEVLLKKEYDGKVADVWSCGVTLYVMLVGAYPFEDPDEPKNFRKTIQRILGVQYSIPDYVHISPECQNLVSRIFVADPATRITIPEIRNHPWFLKNLPADLMDDSTMSKQYEEPEQPMQSMDEIMQILAEATIPAAGPHGLNQFLNDGLDLDDDMDDLDSDTDLDLESSGEIVYAI
				S_TKc domain	YELVRDIGSGNFGVARLMRNRADGQLVAVKYIERGEKIDENVQREIINHRSLRHPNIIRFKEVILTPTHLAIVMEYASGGELFERICNAGRFSEDEARFFFQQLISGVSYCHSMQVCHRDLKLENTLLDGSTAPRLKICDFGYSKSSVLHSQPKSTVGTPAYIAPEVLLKKEYDGKVADVWSCGVTLYVMLVGAYPFEDPDEPKNFRKTIQRILGVQYSIPDYVHISPECQNLVSRIFVADPATRITIPEIRNHPWF
	ZmSnRK2.9	Zm00001eb243440	9	CDS	ATGGAGAAGTACGAGCTGCTCAAGGACATCGGCTCCGGCAACTTCGGCGTGGCGCGGCTCATGCGGAACAAGGACACCAAGGAGCTCGTCGCCATGAAGTACATCCCGAGGGGGCTCAAGATTGACGAGAATGTGGCGAGGGAGATCATAAACCACCGCTCGCTGCGGCACCACAACATCATCCGCTTCAAGGAGGTCGTGCTCACGCCCACGCACCTCGCCATCGTCATGGAGTACGCCGCCGGCGGCGAGCTCTTCGACCGGATCTGCAGCGCCGGCAGGTTCAGCGAGGACGAGGCGAGGTATTTCTTCCAGCAGCTCATCTGCGGTGTCAGCTACTGCCACTTCATGCAAATTTGTCACCGGGACTTGAAGCTGGAGAACACGCTATTGGATGGC…
				Protein	MEKYELLKDIGSGNFGVARLMRNKDTKELVAMKYIPRGLKIDENVAREIINHRSLRHHNIIRFKEVVLTPTHLAIVMEYAAGGELFDRICSAGRFSEDEARYFFQQLICGVSYCHFMQICHRDLKLENTLLDGSPAPRLKICDFGYSKSSLLHSKPKSTVGTPAYIAPEVLSRREYDGKMADVWSCGVTLYVMLVGAYPFEDPDDPKNFRKTIGRIVSIQYQIPEYVHISQDCRQLLARIFVANPAKRITIREIRNHPWFLKNLPRELTEAAQAKYYKKDNSAPTFSDQTVEEIMKIVEEARTPPQSSTPVAGFGWAEEEEQEDGKRSDDDEQYGEDEDYDGEDEYDKQVKHVHASGDFQHLLK
				S_TKc domain	YELLKDIGSGNFGVARLMRNKDTKELVAMKYIPRGLKIDENVAREIINHRSLRHHNIIRFKEVVLTPTHLAIVMEYAAGGELFDRICSAGRFSEDEARYFFQQLICGVSYCHFMQICHRDLKLENTLLDGSPAPRLKICDFGYSKSSLLHSKPKSTVGTPAYIAPEVLSRREYDGKMADVWSCGVTLYVMLVGAYPFEDPDDPKNFRKTIGRIVSIQYQIPEYVHISQDCRQLLARIFVANPAKRITIREIRNHPWF
	ZmSnRK2.10	Zm00001eb289200	9	CDS	ATGGACAAGTACGAGGCTGTTCGGGACATCGGGTCGGGCAACTTCGGGGTAGCGCGGTTGATGCGCAACCGCGAGACCCGAGAACTCGTCGCCGTCAAGCTCATCGAACGAGGCCACCGGATCGACGAGAATGTGTACCGCGAGATCGTCAACCACCGGTCGCTGCGGCACCCTAACATCATCCAGTTCATAGAGGTGATCCTAACTCCAACTCATCTTGCAATTGTGATGGAGTATGCGGCTGGTGGTGAACTATTTGATCGAATCGTAGATCGTGGGCGATTTAGCGAGGATGAGACCAGGTATTTCTTCCAGCAGTTGATCTGTGGAGTGAGCTATTGCCATCACATGCAAATATGTCATAGAGATTTGAAGCTGGAGAATGTTCTCTTGGATGGC…
				Protein	MDKYEAVRDIGSGNFGVARLMRNRETRELVAVKLIERGHRIDENVYREIVNHRSLRHPNIIQFIEVILTPTHLAIVMEYAAGGELFDRIVDRGRFSEDETRYFFQQLICGVSYCHHMQICHRDLKLENVLLDGSPAPRLKICDFGYSKSSVLHSRPKSAVGTPAYIAPEVLSRREYDGKLADVWSCGVTLFVMLVGAYPFEDQDDPKNIRKTIQRIAAIQYNIPDNIRISDDCRQLISRIFVSNPLRRITMREIKSHPWFLKNLPRELTEAVQLSYFRRDNSVSAFSDQTTEEIMKIVKEARTLPKSSRSGYGYSEECSDEEEKEVESEPKEEEEEAECDKTVREVRESGELDMTSLHI
				S_TKc domain	YEAVRDIGSGNFGVARLMRNRETRELVAVKLIERGHRIDENVYREIVNHRSLRHPNIIQFIEVILTPTHLAIVMEYAAGGELFDRIVDRGRFSEDETRYFFQQLICGVSYCHHMQICHRDLKLENVLLDGSPAPRLKICDFGYSKSSVLHSRPKSAVGTPAYIAPEVLSRREYDGKLADVWSCGVTLFVMLVGAYPFEDQDDPKNIRKTIQRIAAIQYNIPDNIRISDDCRQLISRIFVSNPLRRITMREIKSHPWF
	ZmSnRK2.11	Zm00001eb327780	7	CDS	ATGGAATATGCTGCTGGTGGTGAGCTATTTGAAAGGATCTGTAATGCTGGAAGATTTAGTGAGGATGAGGCGAGATTTTTCTTCCAACAACTGATTTCAGGAGTTAGTTATTGCCACTCAATGCAAATATGCCATAGAGATTTGAAACTAGAAAACACTCTCCTGGATGATAGTATAGCACCTCGGCTAAAGATATGTGATTTTGGTTACTCCAAGTCCTCTGTGCTGCACTCTCAACCAAAATCAACTGTCGGGACACCAGCTTACATTGCTCCTGAGGTCCTTGCTAGAAAGGAATATGATGGAAAGGTCGCCGATGTTTGGTCATGTGGAGTTACTCTGTATGTGATGCTTGTTGGTGCCTATCCCTTTGAGGACCCCGACGAACCGAAGAATTTC…
				Protein	MEYAAGGELFERICNAGRFSEDEARFFFQQLISGVSYCHSMQICHRDLKLENTLLDDSIAPRLKICDFGYSKSSVLHSQPKSTVGTPAYIAPEVLARKEYDGKVADVWSCGVTLYVMLVGAYPFEDPDEPKNFRKTLTRIISVQYAVPDFVRVSMECRHLLSRIFVAKPEQRITIPEIKNHPWFLKNLPIEMTDEYQMNLQLVDMNVPSQSLEEIMSIILEARKPGDGLKHAGQLPGLGSMELDDIDVDDIDVEDSGDFVCAL
				S_TKc domain	MEYAAGGELFERICNAGRFSEDEARFFFQQLISGVSYCHSMQICHRDLKLENTLLDDSIAPRLKICDFGYSKSSVLHSQPKSTVGTPAYIAPEVLARKEYDGKVADVWSCGVTLYVMLVGAYPFEDPDEPKNFRKTLTRIISVQYAVPDFVRVSMECRHLLSRIFVAKPEQRITIPEIKNHPWF
	ZmSnRK2.12	Zm00001eb366610	9	CDS	ATGGACAAGTACGAGGCGGTGCGGGACATCGGGTCGGGGAACTTCGGGGTGGCGCGCCTGATGCGCAACAGCGAGACCCGGGAGCTCGTCGCAGTCAAGTGCATCGAGCGCGGCTACCGGATTGACGAGAATGTGTACAGGGAGATCATCAACCACCGCTCCCTGCGCCATCCTAACATTATTCGCTTCAAGGAGGTGATACTTACACCAACACATCTTATGATTGTGATGGAGTTCGCAGCAGGTGGAGAGCTTTTCGATCAGATCTGTGATCGTGGGCGGTTTAGTGAGGATGAGTTGATCTGTGGCGTGAGCTACTGCCATTACATGCAAATATGCCATAGAGATCTGAAGCTGGAGAATGTTCTCTTGGATGGCAGTCCAGCTCCACGGCTTAAG…
				Protein	MDKYEAVRDIGSGNFGVARLMRNSETRELVAVKCIERGYRIDENVYREIINHRSLRHPNIIRFKEVILTPTHLMIVMEFAAGGELFDQICDRGRFSEDELICGVSYCHYMQICHRDLKLENVLLDGSPAPRLKICDFGYSKSSVLHSRPKSAVGTPAYIAPEVLSRHEYDGKLADVWSCGVTLYVMLVGAYPFEDPDDPKNIRKTIQQIMQVQYKIPDYVHISTECQQLIARIFVANPVRRITMKEIKSHPWFLKNLPRELTETAQGMYYRRDNKVPSYSDQTSEEIMKIVRDARTMPKSSRSGYGWSAEYSDEEEKEEEHRLEEDEYDRRVKEVHASGELRMDTLHI
				S_TKc domain	YEAVRDIGSGNFGVARLMRNSETRELVAVKCIERGYRIDENVYREIINHRSLRHPNIIRFKEVILTPTHLMIVMEFAAGGELFDQICDRGRFSEDELICGVSYCHYMQICHRDLKLENVLLDGSPAPRLKICDFGYSKSSVLHSRPKSAVGTPAYIAPEVLSRHEYDGKLADVWSCGVTLYVMLVGAYPFEDPDDPKNIRKTIQQIMQVQYKIPDYVHISTECQQLIARIFVANPVRRITMKEIKSHPWF
	ZmSnRK2.13	Zm00001eb392580	9	CDS	ATGGAGCGGTACGAGGTGATCAGGGACATCGGCTCGGGCAACTTCGGGGTGACAAAGCTCGTCCGGGACGTCAGGACCAAGGAGCTCTTCGCCGTCAAGTTCATCGAGAGAGGGCAAAAGATTGATGAGCATGTTCAGAGGGAGATTATGAACCACCGGTCCCTGAAGCACCCAAACATAATTAGATTCAAGGAGGTCGTGCTAACTCCCACGCATTTGGCAATAGTTATGGAATATGCTGCTGGGGGTGAGCTATTTGAAAGGATCTGCAGTGCGGGGAGATTTAGTGAGGATGAGGCAAGGTTCTTCTTCCAGCAACTGATTTCGGGAGTGAGCTATTGCCATTCCATGCAAGTATGCCATAGAGATCTGAAACTAGAAAACACTCTCCTAGATGGT…
				Protein	MERYEVIRDIGSGNFGVTKLVRDVRTKELFAVKFIERGQKIDEHVQREIMNHRSLKHPNIIRFKEVVLTPTHLAIVMEYAAGGELFERICSAGRFSEDEARFFFQQLISGVSYCHSMQVCHRDLKLENTLLDGSVAPRLKICDFGYSKSSVLHSQPKSTVGTPAYIAPEVLSRKEYDGKVADVWSCGVTLYVMLVGAYPFEDPDDPKNFRKTITRILSVQYSIPDYVRVTMECGHLLSRIFVGNPEQRITIPEIKKHPWFLKNLPIEMTDEYQQSMQLADMNTPGQSLEEVMAIIQEARKPGDAMNLAGQLPCLGSVDLDDIDFDDIDDIDTENSGDFVCAV
				S_TKc domain	YEVIRDIGSGNFGVTKLVRDVRTKELFAVKFIERGQKIDEHVQREIMNHRSLKHPNIIRFKEVVLTPTHLAIVMEYAAGGELFERICSAGRFSEDEARFFFQQLISGVSYCHSMQVCHRDLKLENTLLDGSVAPRLKICDFGYSKSSVLHSQPKSTVGTPAYIAPEVLSRKEYDGKVADVWSCGVTLYVMLVGAYPFEDPDDPKNFRKTITRILSVQYSIPDYVRVTMECGHLLSRIFVGNPEQRITIPEIKKHPWF
	ZmSnRK2.14	Zm00001eb434400	2	CDS	ATGGACAAGTACGAGCCCGTTCGCGAGATCGGGGCGGGCAACTTCGGGGTGGCCAAGCTGATGAGGAACAAGGACACGAGGGAGCTGGTGGCCATGAAGTTCATAGAGCGAGGAAACAGGATCGACGAGAACGTGTTCCGCGAGATCGTGAACCACCGCTCCCTCCGCCACCCCAACATCATCCGGTTCAAGGAGGTGGTGCTGACTCCCACGCACCTTGCGATCGTGATGGAGTACGCTGCGGGCGGGGAGCTGTTCGAGCGCATCTGCGACGCCGGGCGGTTCCACGAGGACGAGGCGCGCTACTTCTTCCAGCAGCTGGTTTGCGGCGTCAGCTTCTGCCACGCCATGAACATCTGCCACCGGGACCTCAAGCTGGAGAACACGCTGCTGGACGGC…
				Protein	MDKYEPVREIGAGNFGVAKLMRNKDTRELVAMKFIERGNRIDENVFREIVNHRSLRHPNIIRFKEVVLTPTHLAIVMEYAAGGELFERICDAGRFHEDEARYFFQQLVCGVSFCHAMNICHRDLKLENTLLDGSPAPRLKICDFGYSKSSVLHSRPKSTVGTPAYIAPEVLSRREYDGKHADVWSCGVTLYVMLVGAYPFEDPKDPKNFRKTIQRIMSVQYKIPEYVHVSHNCRHLLSRIFVQNPYKRITMSEIKTHPWYLKNLPRELKEEAQAAYYYSRQGDSSSSSSNNATAAPAYSSQSVEEILRIVQEAQTVPKPPSRPDEAEQQEEEDDHDDDDDYDRTVRQVHASGEFDMIMSRLQI
				S_TKc domain	YEPVREIGAGNFGVAKLMRNKDTRELVAMKFIERGNRIDENVFREIVNHRSLRHPNIIRFKEVVLTPTHLAIVMEYAAGGELFERICDAGRFHEDEARYFFQQLVCGVSFCHAMNICHRDLKLENTLLDGSPAPRLKICDFGYSKSSVLHSRPKSTVGTPAYIAPEVLSRREYDGKHADVWSCGVTLYVMLVGAYPFEDPKDPKNFRKTIQRIMSVQYKIPEYVHVSHNCRHLLSRIFVQNPYKRITMSEIKTHPW
SnRK3	ZmSnRK3.1	Zm00001eb001940	14	CDS	ATGGCGGAGCCCGCGGCGGCGGGGAGGAAGACGCGGGTGGGGCCGTACGAGGTCGGCAAGACCATCGGGGAGGGCAGCTTCGCCAAGGTGAAGCACGCCCACGACTCCCGCACGGGCGCCGTCCGCGCTATCAAGGTGCTCGACCGCAGCCACGTTCTCCGCCACAAGATGGTCGAGCAGATCAAACGGGAGATTTCGACTTTGAAGCTAATCAAACATCCCAACGTGGTTCAGCTGCATGAGGTTATGGCGAGTAGGACGAAGATATACATGGTTCTTGAATTTGTTGATGGAGGCGAGTTATTCGATAAGATCGTCAATTCTGGAAGGCTAGGAGAGGATGAAGCTAGGATATACTTTCATCAACTTATAAATGCGGTTGATTATTGTCATAGCCGA…
				Protein	MAEPAAAGRKTRVGPYEVGKTIGEGSFAKVKHAHDSRTGAVRAIKVLDRSHVLRHKMVEQIKREISTLKLIKHPNVVQLHEVMASRTKIYMVLEFVDGGELFDKIVNSGRLGEDEARIYFHQLINAVDYCHSRGVYHRDLKPENLLLDSHGTLKVSDFGLSAFAPQTKEDGLLHTACGTPNYVAPEVLADKGYDGMAADVWSCGIILFVLMAGYLPFDDANLMRLYKLICHATFSCPPWFSSGARKFIKRILDPNPDTRIKIAEILEDEWFKKGYKPPHFEQGEDVNLDDVDAAFNDSEGFNLGNLFEKEMMGMVKRETSFTSQCTAQEIMSKIEDACGPLGFNVRKQNYKMKLKGDKSGRKGHLSVATEVFEVAPSLHMVELRKTGGDTLEFHNFYKN…
				S_TKc domain	YEVGKTIGEGSFAKVKHAHDSRTGAVRAIKVLDRSHVLRHKMVEQIKREISTLKLIKHPNVVQLHEVMASRTKIYMVLEFVDGGELFDKIVNSGRLGEDEARIYFHQLINAVDYCHSRGVYHRDLKPENLLLDSHGTLKVSDFGLSAFAPQTKEDGLLHTACGTPNYVAPEVLADKGYDGMAADVWSCGIILFVLMAGYLPFDDANLMRLYKLICHATFSCPPWFSSGARKFIKRILDPNPDTRIKIAEILEDEWF
	ZmSnRK3.2	Zm00001eb015210	14	CDS	ATGTATCGGGCTAAGAGGGCTGCATTGTCACCGAAGGTGAAGCGCCGCGTCGGCAAGTACGAGCTCGGGCGCACCATTGGGGAAGGGACCTTCGCCAAGGTCCGGTTTGCTAAGAACACTGAAAACGGGGAACCTGTTGCTATCAAAATCCTTGACAAGGAGAAGGTTAAGAGGCACAGATTGGTTGAGCAGATTAAGCGTGAAATTTGTATCATGAAATTAGTAAGGCACCCTAATGTTGTTCGACTGTTTGAGGTGATGGGAAGTAAAGCAAGAATTTTCATCGTTCTGGAATATGTTACCGGCGGAGAGCTTTTCGAAATCATTGCTACTAATGGAAGGTTGAAGGAAGACGAAGCACGTAAATACTTCCAGCAACTGATTAATGCTGTTGATTAC…
				Protein	MYRAKRAALSPKVKRRVGKYELGRTIGEGTFAKVRFAKNTENGEPVAIKILDKEKVKRHRLVEQIKREICIMKLVRHPNVVRLFEVMGSKARIFIVLEYVTGGELFEIIATNGRLKEDEARKYFQQLINAVDYCHSRGVYHRDLKLENLLLDAAGNLKVSDFGLSALTEQVKADGLLHTTCGTPNYVAPEVIEDGGYDGATADIWSCGVILFVLLAGYLPFEDDNIIALYKKISEAQFSCPSWFSAGAKNMITRILDPNPTTILEHPWFKKGYKPPVFDEKYQTSLDDVDAAFGDSEDRHVKEETEDQPTSMNAFELISLNQALNLENLFEAKEEYKRETRFTSQCPPKEIITKIEEAAKPLGFDVQKKKYKMRMENPKAGRKGNLNVATEVFQIAPSL…
				S_TKc domain	YELGRTIGEGTFAKVRFAKNTENGEPVAIKILDKEKVKRHRLVEQIKREICIMKLVRHPNVVRLFEVMGSKARIFIVLEYVTGGELFEIIATNGRLKEDEARKYFQQLINAVDYCHSRGVYHRDLKLENLLLDAAGNLKVSDFGLSALTEQVKADGLLHTTCGTPNYVAPEVIEDGGYDGATADIWSCGVILFVLLAGYLPFEDDNIIALYKKISEAQFSCPSWFSAGAKNMITRILDPNPTTILEH
	ZmSnRK3.3	Zm00001eb016180	1	CDS	ATGGCTGAGAAAGAGAATATTCTAATGCAGAGATATGAGATGGGAAAGTTACTTGGAAAAGGGAGTTTTGCCAAAGTTTACCATGCTCGCAATGTTAAGACTTCAGAAAGCGTTGCTATCAAGGTGATTGACAAAGATAAGATCAAGAAGTGTGGTCTTATGGATCAAATAATTCAAGAGATTTCGGTGATGAAGTTGGTAAAACATCCAAACATTGTCCAATTGTATGAGGTTATGGCTACCAAAACCAAGATATATTTTGTGATAGAGTATGTCAAGGGAGGAGAGTTGTTCAAAAAGGTTCAACGTGGAAGGTTAAAAGAAGATGTTGCTCGTACATATTTCCAACAATTGATCAGTGCTGTTGACTTCTGCCATACTAGACAAGTTTATCATAGA…
				Protein	MAEKENILMQRYEMGKLLGKGSFAKVYHARNVKTSESVAIKVIDKDKIKKCGLMDQIIQEISVMKLVKHPNIVQLYEVMATKTKIYFVIEYVKGGELFKKVQRGRLKEDVARTYFQQLISAVDFCHTRQVYHRDLKPENLLLDGSHNLKISDFGLSALPNCKRKDGLLHTICGTPAYVAPEVISQKGYDGAKADIWACGVILYVLLAGYLPFQDKNMMDMYKKICKAELKWPSWFSSDVRKLLRRILHPNPNRRISIEEIRTHPWFRIGLDARLFDSTTRDYVPSDMDLALNSLNSNMVECNSAAEKLTILNAFDIISLSNGFDLSGIFENSNKESKFMSTNTAMTIITKLMEVAKSLDLKVITKTGGLLNMEAAKSGIKGVMSINAEIFQITPNYHLV…
				S_TKc domain	YEMGKLLGKGSFAKVYHARNVKTSESVAIKVIDKDKIKKCGLMDQIIQEISVMKLVKHPNIVQLYEVMATKTKIYFVIEYVKGGELFKKVQRGRLKEDVARTYFQQLISAVDFCHTRQVYHRDLKPENLLLDGSHNLKISDFGLSALPNCKRKDGLLHTICGTPAYVAPEVISQKGYDGAKADIWACGVILYVLLAGYLPFQDKNMMDMYKKICKAELKWPSWFSSDVRKLLRRILHPNPNRRISIEEIRTHPWF
	ZmSnRK3.4	Zm00001eb041140	1	CDS	ATGGGTGAGGGCGAGGCGGAGGTGAAGGGCGGGGTGCTGCAGGGCCGCTACGAGCTCGGCCGCGTGCTGGGTCACGGCAACTTCGGGCGCGTCCACGCGGCGCGGGACCTGCGCACCGGGCGGGCCGTGGCGGTGAAGGTGCTCGACAAGGACAAGATGCTGCGCACGGGCATGATGGAGCAGATCAAGCGCGAGATCGCCGTCATGAAGCGCGTGTCCCACCCCAACATCGTGGAGCTCCACGAGGTGATGGCCACGCGCTCCAAGATCTACCTCGCGCTGGAGCTCGTCCGCGGAGGGGAGCTCTTCGCGCGGATCGTGCGCGCCGGGCGCGTCAAGGAGGACGTGGCGCGGCGCTACTTCCGGCAGCTCATACACGCCGTGGACTTCTGCCACGCG…
				Protein	MGEGEAEVKGGVLQGRYELGRVLGHGNFGRVHAARDLRTGRAVAVKVLDKDKMLRTGMMEQIKREIAVMKRVSHPNIVELHEVMATRSKIYLALELVRGGELFARIVRAGRVKEDVARRYFRQLIHAVDFCHARGVYHRDLKLENLLLDDAGNLKVVDFGLSALADHARSDGLLHTLCGTPGYVAPEVFRNKGYDGAKADIWSCGVILYVLLAGSLPFPDDNVAAMFRKMSRGDYRCPPWLSTEARRLIPKLLDPDPDTRITIAQLVETPWFNKPSVSRSVRAAAGATEPPAEPASSAKDGGDKDEPPETMNAFHLISLSAGFDLSPLFDVEGGPARGPREGGMRFATREPASGVVSRLEEVAARGGGRMRVTKSGARGVRLEGAERGGRKGRLAVAAD…
				S_TKc domain	YELGRVLGHGNFGRVHAARDLRTGRAVAVKVLDKDKMLRTGMMEQIKREIAVMKRVSHPNIVELHEVMATRSKIYLALELVRGGELFARIVRAGRVKEDVARRYFRQLIHAVDFCHARGVYHRDLKLENLLLDDAGNLKVVDFGLSALADHARSDGLLHTLCGTPGYVAPEVFRNKGYDGAKADIWSCGVILYVLLAGSLPFPDDNVAAMFRKMSRGDYRCPPWLSTEARRLIPKLLDPDPDTRITIAQLVETPWF
	ZmSnRK3.5	Zm00001eb099440	1	CDS	ATGGCGAGATCAAGGCAGGAAGGGGAGGCCGGAGGAGAGGAGCGGAAGCTGGTCCTGGGCAAGTACGAGCTGGGCCGCCTGCTGGGGCAGGGCACCTTCGCCAAGGTGTACTACGCGCGGGACCTGAGCGCCGCCGCCGGCACGGGCAGCACCAGCGTGGCCATCAAGGTGATCGACAAGGCGCGGCTGCGGCGCATGGAGGGGATGGTGGAGCAGCTGCGCCGGGAGATCTCCATCATGCGGATGGTGCGCCACCCCAACGTGGTGGGCATCCGGGAGGTGCTCGCCAGCCGCTCCCGCGTCTTCGTGGTCATGGAGTACGCGCGCGGCGGGGAGCTCTTCGCCAAGGTGGCCCGGGGCCGCCTCACCGAGGACCACGCGCGGCGCTACTTCCAGCAG…
				Protein	MARSRQEGEAGGEERKLVLGKYELGRLLGQGTFAKVYYARDLSAAAGTGSTSVAIKVIDKARLRRMEGMVEQLRREISIMRMVRHPNVVGIREVLASRSRVFVVMEYARGGELFAKVARGRLTEDHARRYFQQLVAAVGFCHRRGVAHRDLKPENLLLDGDGRLKVTDFGLAALPEQLRHDGLLHTQCGTPAYVAPEVLRKRGYDGARADLWSCGVVLYVLLCGFLPFQHDNCAKMYQRIFKAEYQVPPWVSGDARRLIARLLVVDPAKRASIPEVMCTPWFRKGFVPPVLSVSPPMTPKKRLDGDDDGGGALFDSSSNSGATSPRSCNAFQLISSMSSGLDLSGLFENEQKAATVFTARAPAATVVEKLESAARALGFETTRGKGWKVRMEAKAGGTN…
				S_TKc domain	YELGRLLGQGTFAKVYYARDLSAAAGTGSTSVAIKVIDKARLRRMEGMVEQLRREISIMRMVRHPNVVGIREVLASRSRVFVVMEYARGGELFAKVARGRLTEDHARRYFQQLVAAVGFCHRRGVAHRDLKPENLLLDGDGRLKVTDFGLAALPEQLRHDGLLHTQCGTPAYVAPEVLRKRGYDGARADLWSCGVVLYVLLCGFLPFQHDNCAKMYQRIFKAEYQVPPWVSGDARRLIARLLVVDPAKRASIPEVMCTPWF
	ZmSnRK3.6	Zm00001eb110020	13	CDS	ATGCGGATGGGCAAGTACGAGATGGGGCGGACGCTCGGGGAGGGCCACTTCGGCAAGGTGAGGCTGGCGCGGCACGCGGACACGGGCCGGCCCTTCGCCATCAAGATCCTCGACCGCCAGCGCATCCTCGCCATGAAGATCCACGACCAGATCAAGAGGGAGATCGCGACGCTGAAGCTGCTCAAGCACCCCAACGTCGTCCGCCTCTACGAGGTTTCCGCAAGCAAGACCAAAATATACATGGTGCTTGAGTACGTCAATGGAGGAGAGCTGTTTGACAAGATCGCGTTGAAGGGTAAGCTGACGGAGAAGGAAGGGAGGAAACTGTTCCAGCAGCTCATAGATGCCGTGGGATACTGCCACGAGAAGGGGGTTTATCACAGGGACCTCAAGCCAGAG…
				Protein	MRMGKYEMGRTLGEGHFGKVRLARHADTGRPFAIKILDRQRILAMKIHDQIKREIATLKLLKHPNVVRLYEVSASKTKIYMVLEYVNGGELFDKIALKGKLTEKEGRKLFQQLIDAVGYCHEKGVYHRDLKPENVLVDAKGNIKVSDFGLSALPQNQQKDGLLHTTCGSPNYIAPEVLLNKGYDGSISDVWSCGVILYVMLTGNLPFDDQNVVVLYQKILKGNAHIPKWLSQGAQDILRKILDPNPVTRIDVDGIRAHDWFKQGYAPAMPFSDDEEDISMDEDSLNITEHNDIQDKIAINQINAFQLIGMSSCLDLSGFFEKEDVSERKIRFASNYSPAYLFEKIESIVRKMGFQVHKSNGKLKVIQDCKGLANSRGQESLLISAEVFEINEYLYVVEL…
				S_TKc domain	YEMGRTLGEGHFGKVRLARHADTGRPFAIKILDRQRILAMKIHDQIKREIATLKLLKHPNVVRLYEVSASKTKIYMVLEYVNGGELFDKIALKGKLTEKEGRKLFQQLIDAVGYCHEKGVYHRDLKPENVLVDAKGNIKVSDFGLSALPQNQQKDGLLHTTCGSPNYIAPEVLLNKGYDGSISDVWSCGVILYVMLTGNLPFDDQNVVVLYQKILKGNAHIPKWLSQGAQDILRKILDPNPVTRIDVDGIRAHDWF
	ZmSnRK3.7	Zm00001eb111510	1	CDS	ATGCCGCCCGCCACCGGCGCCGTCGCATCCGCCGCCGGGACCGTGCTCCTTGGGAGGTACGAGCTCGGCGGCCTCCTGGGCCGCGGCGCGTCCGCCAAGGTGTACCTGGCGCGGGACCTGCGCACCGGCCGGTCCGTGGCCATCAAGTCGTTCCCCAACCCGCGCGCCGCCAGCGACCGGCCCGTGGCCATCGAGCGGGAAGCAGGCATCCTCCGGCGCCTGCGGCACCGCCACGTGGTGCGGCTCCACGAGATTCTGGCGACGCGCACAAAGGTTCACTTCGTTCTCGACCTCGCCGCCGGCGGCGAGCTGCTCTCGCTCGTGGACGCGTCGGGCCGCATGACGGAGGACCTGGCGCGGCACTATTTCCGGCAGCTGGTGTGCGCCGTGCGCTACTGC…
				Protein	MPPATGAVASAAGTVLLGRYELGGLLGRGASAKVYLARDLRTGRSVAIKSFPNPRAASDRPVAIEREAGILRRLRHRHVVRLHEILATRTKVHFVLDLAAGGELLSLVDASGRMTEDLARHYFRQLVCAVRYCHARGVCHRDIKPENLLLDGAGALKVADFGLGAVAGAGGDLLRHTTCGTPAYVAPEILSRKGYEYDPAKVDIWSCGVVLFVLAAGYLPFNDASLVNMYRKIYAGRFRCPAWFSPALRDLLRRVLHPDPSARADADSIVAHPWFRHGASDEEMGRLMHGGGGDEDEEAWVGAAADEDDAGREPTAFDILSFSPGCDLSALFLGGGCKERVFVGEAAAGVLGRVEAAGRKGGYRVRKEGKRGVRVEGEEGGVVAKVSVVRLADAVSVVE…
				S_TKc domain	YELGGLLGRGASAKVYLARDLRTGRSVAIKSFPNPRAASDRPVAIEREAGILRRLRHRHVVRLHEILATRTKVHFVLDLAAGGELLSLVDASGRMTEDLARHYFRQLVCAVRYCHARGVCHRDIKPENLLLDGAGALKVADFGLGAVAGAGGDLLRHTTCGTPAYVAPEILSRKGYEYDPAKVDIWSCGVVLFVLAAGYLPFNDASLVNMYRKIYAGRFRCPAWFSPALRDLLRRVLHPDPSARADADSIVAHPWF
	ZmSnRK3.8	Zm00001eb111520	1	CDS	ATGGCGGGACATAATAAAAGAAACATTATTCTCATGCACAAGTATGAGATGGGGAGATTGCTTGGTCAAGGGACCTTCGCTAAGGTCTACCATGCTCGCAACACCAGGACCTCAGTAAGTGTCGCGATCAAGGTGATCGACAAGGGGAAGGTTGTGAAAGTCGGCCTCGTCGACCAGATCAAGCGAGAGATTTCTGCGATGAAGCTCGTCAGGCACCCAAACGTCGTGCAGCTTAACGAGGTCATAGCCACCAAGACCAAAATATACTTCGTGTTGGAGTATGTTAAAGGCGGGGAGCTCTTGGCTAAAGTAAAGCGAGGAAGGCTTAAGGAAGATGTGGCGAGGAAGTACTTCCAACAGTTGATCTGTGCGCTGGACTTCTGCCATAGCAGGGGTGTC…
				Protein	MAGHNKRNIILMHKYEMGRLLGQGTFAKVYHARNTRTSVSVAIKVIDKGKVVKVGLVDQIKREISAMKLVRHPNVVQLNEVIATKTKIYFVLEYVKGGELLAKVKRGRLKEDVARKYFQQLICALDFCHSRGVYHRDLKLENLLLDENSDLKVSDFGLSALAECRRQDGLLHTTCGTPAYVAPEVINRKGYDGAKADIWSCGVILFVLLAGYLPFYDKNLIDLYKKIDSADFRCPTWFSTHVRRLLLRILDPTPGTRISIEKIMENPWFRQGLDHANLLLRYNLKTNDAPQVDTDKNEDFDPPSTNITTDSKQEDEKKPANMNAFDIISHLSSGLDLSGLFQESDKKTESKFTSTNTSSAIISKIEDIAKDLRLKLTKKDGGLLKMEASKPGRKGVMRI…
				S_TKc domain	YEMGRLLGQGTFAKVYHARNTRTSVSVAIKVIDKGKVVKVGLVDQIKREISAMKLVRHPNVVQLNEVIATKTKIYFVLEYVKGGELLAKVKRGRLKEDVARKYFQQLICALDFCHSRGVYHRDLKLENLLLDENSDLKVSDFGLSALAECRRQDGLLHTTCGTPAYVAPEVINRKGYDGAKADIWSCGVILFVLLAGYLPFYDKNLIDLYKKIDSADFRCPTWFSTHVRRLLLRILDPTPGTRISIEKIMENPWF
	ZmSnRK3.9	Zm00001eb118540	13	CDS	ATGGTGGGCGGTGGCGGCGGCGGGCCGCTGCGGCGGGTGGGCAAGTACGAGGTGGGACGCACCATCGGGGAAGGCACCTTCGCCAAGGTCAAGTTCGCGCAGAACACCGAGACCGGGGAGAGCGTCGCCATGAAGGTGCTCGACCGCTCCTCCATCCTCAAGAACAAGATGGCCGAACAGATTCGTCATGGGAGACTCAGTGAAGCAGATGCCCGCAGATACTTTCAGCAGCTTATTGATGGTGTTGATTTTTGTCACAAGAAAGGAGTCTACCATCGAGACTTAAAGCCTGAAAATCTCCTCCTTGATTCCCAAGGCAATCTTAAAATTTCAGACTTTGGACTGAGTGCATGGCCTGCTCAGGGATCTTTCCTTCTACGTACAACCTGTGGGACTCCG…
				Protein	MVGGGGGGPLRRVGKYEVGRTIGEGTFAKVKFAQNTETGESVAMKVLDRSSILKNKMAEQIRHGRLSEADARRYFQQLIDGVDFCHKKGVYHRDLKPENLLLDSQGNLKISDFGLSAWPAQGSFLLRTTCGTPNYVAPEVLSHKGYNGALADTWSCGVILYVLLAGYLPFDEVDLTTLYGKIESAEYSFPAWFSGGAKSLIRRILDPNPETRIRIEEIRSDEWFQKNYEPIKEIENEEVNLDDVNAAFDDPEDDNEDAFEDETGPLTLNAFDLIILSQGLNLAALFDRRQDCDKLQNRFLSRNPAKVILSSMEVVAQSMGFKTHIRNYKMRVEGLNADKTSHLSVMVEVFEVAPSIFMVELQRAAGDTSEYNTFVNNYCGKLDDIIWKFPTEKGKSRIP…
				S_TKc domain	QIRHGRLSEADARRYFQQLIDGVDFCHKKGVYHRDLKPENLLLDSQGNLKISDFGLSAWPAQGSFLLRTTCGTPNYVAPEVLSHKGYNGALADTWSCGVILYVLLAGYLPFDEVDLTTLYGKIESAEYSFPAWFSGGAKSLIRRILDPNPETRIRIEEIRSDEWF
	ZmSnRK3.10	Zm00001eb129820	12	CDS	ATGGTGAACGGCGAGCGGCGGGCGGACGCGGAGTGCACGCGGGCGTCGCTGCTGGGGAGGTATGAGATCGGGCGGACCCTCGGCGAGGGCAACTTCGGCAAGGTGAAGTACGCGCGCCACATCGCCAGCGGCGGCCACTTCGCCATCAAGATCCTCGACCGCAGCAAGATCCTCTCCCTCCGCATCGACGACCAGGTTGGGCATGCCACACACGTGTTTCGCCGCCGCGCGCTAGCCGTTTCAGATTCCAGTCCGGTCCGGTCCGCCGAGCATGCTGACGGCGGCTTCTTCGTCCATTTCGCTTTGCGCTGGCGCTGTTTGCAGATCAGGAGGGAGATCGGGACGCTCAAGCTGCTCAAGCACCCGAATGTCGTCCGCTTGCACGAGGTTGCTGCCAGT…
				Protein	MVNGERRADAECTRASLLGRYEIGRTLGEGNFGKVKYARHIASGGHFAIKILDRSKILSLRIDDQVGHATHVFRRRALAVSDSSPVRSAEHADGGFFVHFALRWRCLQIRREIGTLKLLKHPNVVRLHEVAASKTKIYMVLEFVNGGELFDKIAIKGKLSEHEGRRLFQQLIDGVSYCHDRGVYHRDLKPENVLVDRKGTIKISDFGLSALPQHLGSDGLLHTTCGSPNYIAPEVLQNRGYDGSLSDLWSCGVILYVMLVGCLPFDDRNLVVLYQKIFKGDCQIPKWLSPAAQDLLKRILQPNPMKRINVAGIREHEWFKKDYVPAVPHDDDEDVLPSPAPSIKPIDEPAQEKCSPINAFQLIGMASSLDLSGFFEEEDAAQRKIRFTSTHPPKDLFDK…
				S_TKc domain	QIRREIGTLKLLKHPNVVRLHEVAASKTKIYMVLEFVNGGELFDKIAIKGKLSEHEGRRLFQQLIDGVSYCHDRGVYHRDLKPENVLVDRKGTIKISDFGLSALPQHLGSDGLLHTTCGSPNYIAPEVLQNRGYDGSLSDLWSCGVILYVMLVGCLPFDDRNLVVLYQKIFKGDCQIPKWLSPAAQDLLKRILQPNPMKRINVAGIREHEWF
	ZmSnRK3.11	Zm00001eb149390	1	CDS	ATGGATGGGAGGAGGACAATTTTGATGGGACGATATGAAATTGGTAAACAGCTGGGACAAGGAACCTTTGCAAAGGTCTTTTATGCTCGTAATCTTACTACTGGCCTGGCTGTTGCCATAAAGATGATTAACAAGGACAAGGTCATGAAGGTTGGGCTCATGGAGCAGATAAAGAGGGAGATCTCAATAATGAGGTTAGTGAAGCATCCAAATATTCTTCAGCTTTATGAGGTTATGGCTAGCAAGAGCAAAATTTATTTTGTTCTGGAGTATGCTAAAGGTGGTGAGCTTTTCAACAAAATTGCTAAGGGGGGAAAGCTCAGTGAGGATGCTGCGAGGAAATATTTCCAGCAGTTGGTCAGTGCTGTTGATTTTTGCCACAGTCGAGGTGTCTATCAC…
				Protein	MDGRRTILMGRYEIGKQLGQGTFAKVFYARNLTTGLAVAIKMINKDKVMKVGLMEQIKREISIMRLVKHPNILQLYEVMASKSKIYFVLEYAKGGELFNKIAKGGKLSEDAARKYFQQLVSAVDFCHSRGVYHRDLKPENLLLDENENLKVSDFGLSALAESKRQDGLLHTTCGTPAYVAPEVLSRKGYDGAKSDVWSCGVILFVLVAGYLPFHDTNLIEMYRKISRAEFRCPRFFSTELKDLLHKILVPDPSTRISISRIKRSAWYRKPVEAHAKKNEAETSENTCTGEGTTSVSTECSTSEGNQGPLSLPNLNAFDIICLSTGFNLSGFFEDKYGRREERFTTRQPVTTVFTKLKELAKRLKLRVKKKENGTLKLAAPKEGKKGMLELDAEIFEVAP…
				S_TKc domain	YEIGKQLGQGTFAKVFYARNLTTGLAVAIKMINKDKVMKVGLMEQIKREISIMRLVKHPNILQLYEVMASKSKIYFVLEYAKGGELFNKIAKGGKLSEDAARKYFQQLVSAVDFCHSRGVYHRDLKPENLLLDENENLKVSDFGLSALAESKRQDGLLHTTCGTPAYVAPEVLSRKGYDGAKSDVWSCGVILFVLVAGYLPFHDTNLIEMYRKISRAEFRCPRFFSTELKDLLHKILVPDPSTRISISRIKRSAW
	ZmSnRK3.12	Zm00001eb152500	1	CDS	ATGGCCGCCATCACGCCGCCGACGCAGTCGGAGCCGTCGCCGCAGACGGGGCGCCCGGCCTCGTCTGCCGCCGCCGCGGCCAAGCGTGGAGGGGGCGGGGCTGGTGCCGCCGGCGGGCCGCTGATGGGGAAGTACGAGCTGGGGCGCCTCCTGGGGCACGGCACCTTCGCGAAGGTGTACCACGCGCGGCACGTCGACACGGGGGACAACGTTGCCATCAAGGTGCTCGACAAGGAGAAGGCCGTGAAGAGCGGGCTCGTCCCGCACATCAAGCGCGAGATCGCTGTGCTACGCCGCGTGCGCCACCCGAACATCGTGCACCTGTTCGAGGTTATGGCCACAAAGACTAAGATCTACTTCGTCATGGAGCTCGTCCGCGGCGGCGAGCTCTTCTCCCGC…
				Protein	MAAITPPTQSEPSPQTGRPASSAAAAAKRGGGGAGAAGGPLMGKYELGRLLGHGTFAKVYHARHVDTGDNVAIKVLDKEKAVKSGLVPHIKREIAVLRRVRHPNIVHLFEVMATKTKIYFVMELVRGGELFSRVSKGRLREDTARRYFQQLVSAVGFCHARGVFHRDLKPENLLVDEQGNLKVSDFGLSAVAEQFRPDGLLHTFCGTPAYVAPEVLGRRGYDGAKADVWSCGVILFVLMAGYLPFHDKNIMAMYKKIYKGEFRCARWFSKDLTSLLMRILHTNPNTRITLPEIMESRWFKKGFKPVKFYIEDDQLHNVIDDEDGLLDMGPAGPVPPPLPPPPPPLPPPKVDGDESGSDSDSSISSCPASMLSDESQRPRGSLPRPASLNAFDIISFSRG…
				S_TKc domain	YELGRLLGHGTFAKVYHARHVDTGDNVAIKVLDKEKAVKSGLVPHIKREIAVLRRVRHPNIVHLFEVMATKTKIYFVMELVRGGELFSRVSKGRLREDTARRYFQQLVSAVGFCHARGVFHRDLKPENLLVDEQGNLKVSDFGLSAVAEQFRPDGLLHTFCGTPAYVAPEVLGRRGYDGAKADVWSCGVILFVLMAGYLPFHDKNIMAMYKKIYKGEFRCARWFSKDLTSLLMRILHTNPNTRITLPEIMESRWF
	ZmSnRK3.13	Zm00001eb162810	14	CDS	ATGGTGGGCGGTGGCGGCGGCGGGCCGCTGCGGCGGGTGGGCAAGTACGAGGTGGGACGCACCATCGAGGAAGGCACCTTCGCCAAGGTCAAGTTCGCGCAGAACACCGAGACCGGGGAAAGCGTCGCCATGAAGGTGCTCGACCGCTCCTCCATCCTCAAGAACAAGATGGCCGAACAGATTAAGAGAGAAATATCCATAATGAAGCTTGTCAGGCATCCCAATGTCGTTAGGCTACACGAGGTTTTGGCAAGCCGGAAGAAGATATTTATAATTCTGGAGTTCATCACTGGCGGCGAGCTATTCGATAAAATTATTCGTCATGGGAGACTCAGTGAAGCAGATGCACGCAGATACTTTCAGCAACTTATTGATGGTGTTGATTTTTGTCACAAGAAA…
				Protein	MVGGGGGGPLRRVGKYEVGRTIEEGTFAKVKFAQNTETGESVAMKVLDRSSILKNKMAEQIKREISIMKLVRHPNVVRLHEVLASRKKIFIILEFITGGELFDKIIRHGRLSEADARRYFQQLIDGVDFCHKKGVYHRDLKPENLLLDSQGNLKISDFGLSAWPAQGSFLLRTTCGTPNYVAPEVLSHKGYNGALADTWSCGVILYVLLAGYLPFDEVDLTTLYGKIESAEYSFPAWFSGGAKSLIRRILDPNPETRIRIEEIRSDEWFQKNYEPIKEIENEEVNLDDVNAAFDDPEDDNEDAFEDETGPLTLNAFDLIILSQGLNLAALFDRRQDCDKLQNRFLSRNPAKVILSSMEVVAQSMGFKTHIRNYKMRVEGLNADKTSHLSVMVEVFEVAP…
				S_TKc domain	YEVGRTIEEGTFAKVKFAQNTETGESVAMKVLDRSSILKNKMAEQIKREISIMKLVRHPNVVRLHEVLASRKKIFIILEFITGGELFDKIIRHGRLSEADARRYFQQLIDGVDFCHKKGVYHRDLKPENLLLDSQGNLKISDFGLSAWPAQGSFLLRTTCGTPNYVAPEVLSHKGYNGALADTWSCGVILYVLLAGYLPFDEVDLTTLYGKIESAEYSFPAWFSGGAKSLIRRILDPNPETRIRIEEIRSDEWF
	ZmSnRK3.14	Zm00001eb163480	14	CDS	ATGAGTGCAGCTGCAACCAAGGTGAAGAGACGTGTGGGCAAGTACGAGCTCGGCCGAACCATAGGCGAAGGCACATTCGCCAAGGTCAGGTTCGCCAAGAACACCGAGACCGGGGAGCCGGTGGCCGTCAAGATCCTCGACAAGGAGAAGGTCCTCAGGCACAAGATGGCCGAGCAGATTAAGAGGGAGATTTCGACCATGAAGCTGATTAAGCACCCTAACGTTGTTCGCATATATGAGGTGATGGGAAGTAAAACAAAGGTCTACATTGTGCTGGAGTATGTTACCGGCGGCGAACTTTTCGACACAATTGCTAACCAAGGTCGAATGAGGGAAGGCGAGGCGAGGAGTTACTTCCAACAATTAATCAACGCAGTTGATTATTGCCATAGCAGGGGT…
				Protein	MSAAATKVKRRVGKYELGRTIGEGTFAKVRFAKNTETGEPVAVKILDKEKVLRHKMAEQIKREISTMKLIKHPNVVRIYEVMGSKTKVYIVLEYVTGGELFDTIANQGRMREGEARSYFQQLINAVDYCHSRGVYHRDLKPENLLLDSYGNLNVSDFGLSALSQQIKDDGLLHTTCGTPNYVAPEVLEDQGYDGAMADLWSCGVILFVLLAGYLPFEDSNLMTLYKKISNAEYTFPPWTSFPAKRLLTRILDPNPMTRITIPEILEDEWFKKGYKRPEFDEKYDTPLDDVDAVFNDSEEHHVTEKKEEEPVALNAFELISRSAGLNLGNLFDSEQEFKRETRFTSKCPPKEIIRKIEEAAKPLGFGVQKKNYKLRLEKVKAGRKGNLNVATEILQVAPS…
				S_TKc domain	YELGRTIGEGTFAKVRFAKNTETGEPVAVKILDKEKVLRHKMAEQIKREISTMKLIKHPNVVRIYEVMGSKTKVYIVLEYVTGGELFDTIANQGRMREGEARSYFQQLINAVDYCHSRGVYHRDLKPENLLLDSYGNLNVSDFGLSALSQQIKDDGLLHTTCGTPNYVAPEVLEDQGYDGAMADLWSCGVILFVLLAGYLPFEDSNLMTLYKKISNAEYTFPPWTSFPAKRLLTRILDPNPMTRITIPEILEDEWF
	ZmSnRK3.15	Zm00001eb179790	1	CDS	ATGGTTGAGGGGGAGGCGGAGGCGGAGGCGGAGGTGAAGAAGGGCGGGGTGCTGCAGGGCCGATACGAGCTGGGCCACGTGCTGGGGCACGGCAACTTCGGGCGCGTCCACGAGGCGCGGGACCTGCGCACCGGGCGTGGCGTGGCGGTGAAGGTGCTCGCCAAGGACAAGTTGCTGCGCACGGGCATGATGGAGCAGATCAAGCGCGAGATCGCCGTCATGAAGCGCGTGTCGCACCCCAACATCGTGGAGCTGCACGAGGTGATGGCCACGCGCACCAAGATCTACCTCGCGCTGGAGCTCGTCCGCGGCGGGGACCTCTTGGCTCGCATCGCGCGCTCCGGCCGCGTCAGGGAGGACGTGGCACGCCGCTACTTCCGGCAGCTCGTCTCCGCCGTC…
				Protein	MVEGEAEAEAEVKKGGVLQGRYELGHVLGHGNFGRVHEARDLRTGRGVAVKVLAKDKLLRTGMMEQIKREIAVMKRVSHPNIVELHEVMATRTKIYLALELVRGGDLLARIARSGRVREDVARRYFRQLVSAVDFCHARGVFHRDLKPENLLVDEAGNLKVVDFGLSALADHARADGLLHTICGTPGYVAPEVFRNRGYDGAKADVWSCGVVLYVLLAGSLPFPKDSIAAMFIKMSRRDYRCPPWLSTEARRLIPKLLDPDPDTRITVAQIVETPWFNKPSVSRAVTAAAAEPPAEAACSAKDSGGGDKDELPETLNAFHLISLSAGLDLSPLFDVEGGPARGHREDGMRFATREPASGVVSRLEEVAARSGGRMRVTKSGARGVRLEGAGRGGRKGRL…
				S_TKc domain	YELGHVLGHGNFGRVHEARDLRTGRGVAVKVLAKDKLLRTGMMEQIKREIAVMKRVSHPNIVELHEVMATRTKIYLALELVRGGDLLARIARSGRVREDVARRYFRQLVSAVDFCHARGVFHRDLKPENLLVDEAGNLKVVDFGLSALADHARADGLLHTICGTPGYVAPEVFRNRGYDGAKADVWSCGVVLYVLLAGSLPFPKDSIAAMFIKMSRRDYRCPPWLSTEARRLIPKLLDPDPDTRITVAQIVETPWF
	ZmSnRK3.16	Zm00001eb196030	14	CDS	ATGAGTACAACCAAGGTGAAGAGACGTGTGGGCAAGTATGAGCTCGGCCGGACCATAGGCGAGGGCACCTTCGCGAAGGTCAGGTTCGCGAGGGACACGGTCACCGGCGAGGCCGTGGCCATTAAGATCCTGGACAAGGAGAAGGTCCTCAGGCACAAGATGGTTGAGCAGATCAAGCGGGAGATCTCGACGATGAAGCTGATCAAGCACCCTAACGTCGTCCGCATATACGAGGTGATGGGAAGTAAAACAAAGATCTACATTGTGTTAGAATTCGCTACCGGTGGCGAGCTCTTTGATACAATTGTTAACCATGGTCGAATGAGGGAAGACGAGGCAAGGAGGTACTTCCAACAGTTAATCAATGCAGTTGATTATTGTCATAGCAGGGGTGTGTAC…
				Protein	MSTTKVKRRVGKYELGRTIGEGTFAKVRFARDTVTGEAVAIKILDKEKVLRHKMVEQIKREISTMKLIKHPNVVRIYEVMGSKTKIYIVLEFATGGELFDTIVNHGRMREDEARRYFQQLINAVDYCHSRGVYHRDLKPENLLLDSYGNLKVSDFGLSALSQQIKDDGLLHTTCGTPNYVAPEVLEDQGYDGAMADLWSCGVILFVLLAGYLPFEDSNLMTLYKKISNAEFTFPPWTSFPAKRLLTRILDPNPMTRITIPEILEDEWFKKGYKRPEFDEQYDTTLDDVDAVFNDSEEHHVTEKKEEEPVALNAFELISMSAGLNLGNLFDSEQEFKRETRFTSKCPPKEIVRKIEEAAKPLGFDVQKKNYKLRLEKVKAGRKGNLNVATEILQVAPSLH…
				S_TKc domain	YELGRTIGEGTFAKVRFARDTVTGEAVAIKILDKEKVLRHKMVEQIKREISTMKLIKHPNVVRIYEVMGSKTKIYIVLEFATGGELFDTIVNHGRMREDEARRYFQQLINAVDYCHSRGVYHRDLKPENLLLDSYGNLKVSDFGLSALSQQIKDDGLLHTTCGTPNYVAPEVLEDQGYDGAMADLWSCGVILFVLLAGYLPFEDSNLMTLYKKISNAEFTFPPWTSFPAKRLLTRILDPNPMTRITIPEILEDEWF
	ZmSnRK3.17	Zm00001eb195230	1	CDS	ATGGAGTCGACAGGAAAGATTTTGATGGAGCGGTATGAGGTGGGGAGGCTACTGGGGAAAGGCACATTTGGCAAGGTGCACTACGCAAAGAATCTTGAGTCCAACGAGAGTGTTGCCATTAAGATGATGGACAAGGACAAAGTGCTCAAGGCCGGGCTTTCGGAGCAGATAAGGCGGGAGATCACAACGATGCGGTTGGTGGCTCATAAGAACATTGTTGAGCTTCATGAGGTCATGGCGACGCGGAACAACATCTACTTTGTCATGGAGTATGTGAAAGGCGGAGAGCTCTTTGACAAGATTGGCAAGAGTGGCAAGCTCACAGAGGCCGCTGCACACAAGTACTTCCAGCAGCTCATTGGTGCGGTGGATTACTGCCACAGCCGAGGTGTGTATCAC…
				Protein	MESTGKILMERYEVGRLLGKGTFGKVHYAKNLESNESVAIKMMDKDKVLKAGLSEQIRREITTMRLVAHKNIVELHEVMATRNNIYFVMEYVKGGELFDKIGKSGKLTEAAAHKYFQQLIGAVDYCHSRGVYHRDLKPENLLLDENENLKVSDFGLSALSESKGQDGLLHTTCGTPAYVAPEVISKTGYDGAKSDIWSCGVVLFVLVAGYLPFRAPNMMEMYRKIQNGDFRCPSWFSHKLKKLLYKILDPSPDTRISVQKIKESTWFRKGPVETRTVKEKILSENDTTNAAPAVAMRRKKNVHEDVKPPTVTSLNAFEIISFSTGLDLSGLFIRKECKKETRFTSDKGAVSIISKLEDVAKALNLRVRKKDNGVVKIQGRKVGRKGVLEFDTEIFEITA…
				S_TKc domain	YEVGRLLGKGTFGKVHYAKNLESNESVAIKMMDKDKVLKAGLSEQIRREITTMRLVAHKNIVELHEVMATRNNIYFVMEYVKGGELFDKIGKSGKLTEAAAHKYFQQLIGAVDYCHSRGVYHRDLKPENLLLDENENLKVSDFGLSALSESKGQDGLLHTTCGTPAYVAPEVISKTGYDGAKSDIWSCGVVLFVLVAGYLPFRAPNMMEMYRKIQNGDFRCPSWFSHKLKKLLYKILDPSPDTRISVQKIKESTWF
	ZmSnRK3.18	Zm00001eb197050	1	CDS	ATGAACACCAGAGGGAAGACTTTGACGGAGCGGTACGAGATGGGGAAGCTGCTGGGGAAAGGCGCGTTCGGGAAGGTGCACTATGCAAGGGACCTCGAGTCCAACCAGGGTGTTGCTATCAAGATCATGGACAAGGACAGGGTGCTCAAGGCCGGGCTCTCAGAGCAGGTAAAGCGTGAGATCACGACTATGCGGCTGGTGGAACACAAAAACATCGTTCGTCTCCATGAGGTCATGGCGACGCGGAACAAGATCTACATCATCATGGAGTATGCCAAAGGGGGTGAGCTCATGGACAAGCTTAAGAGGAGCGGCAGGCTCACGGAGGCTGACGCACACAGATACTTCGAGCAGCTCATCGATGCACTGGATCACTGCCACAACCGAGGCGTGTACCAC…
				Protein	MNTRGKTLTERYEMGKLLGKGAFGKVHYARDLESNQGVAIKIMDKDRVLKAGLSEQVKREITTMRLVEHKNIVRLHEVMATRNKIYIIMEYAKGGELMDKLKRSGRLTEADAHRYFEQLIDALDHCHNRGVYHRDLKPENLLLDENGDLKVSDFGLSAFSESRRTDGLLHTVCGTPIYIAPEVIMKTGYDGAKSDIWSCGVVLFVLAAGYLPFQGPNLMEIYRKIHDRDFTCPSRFSHKLKRLLYKILNPNPSMRPSIQEIKESTWFRKGPREISAVNEKVLSENATTTNAAPVLASRHKEIAHEDMKSLVATNLNAFEIIALSAGLDLSGLFIKECRKETRFTSDKPALAIISKLEDIAKALNLRIRKKDNNIVSIEGRKEGGNGVLQFDMQIFEITP…
				S_TKc domain	YEMGKLLGKGAFGKVHYARDLESNQGVAIKIMDKDRVLKAGLSEQVKREITTMRLVEHKNIVRLHEVMATRNKIYIIMEYAKGGELMDKLKRSGRLTEADAHRYFEQLIDALDHCHNRGVYHRDLKPENLLLDENGDLKVSDFGLSAFSESRRTDGLLHTVCGTPIYIAPEVIMKTGYDGAKSDIWSCGVVLFVLAAGYLPFQGPNLMEIYRKIHDRDFTCPSRFSHKLKRLLYKILNPNPSMRPSIQEIKESTWF
	ZmSnRK3.19	Zm00001eb232690	1	CDS	ATGGACGAGAGGAGGACTATTTTGATGGACCGTTACGAAATCGGGAGGCAGTTAGGCCAAGGAAACTTCGCCAAGGTATACTTTGCTCGGAACCTGACCGACGGGCAGTCCGTTGCGATAAAGATGATCGATAAGGACAAGATCACGAGGGTTGGGCTAATAGTGCAGATAAAGAGGGAGATCTCTATAATGAGGCTGGTGAAGCATCCGAATGTCCTGCAGCTCTTCGAGGTAATGGCTAGCAAGAGCAAGATCTACTTCGTATTGGAGTACGCTAAAGGCGGCGAGCTGTTCAACAAAGTATCAAAGGCGAAGCTCAGCGAGGATGCCGCGAGGAGGTATTTCCACCAGCTGGTTAATGCCGTGGACTACTGCCACAGCCGAGGCGTCTACCATCGC…
				Protein	MDERRTILMDRYEIGRQLGQGNFAKVYFARNLTDGQSVAIKMIDKDKITRVGLIVQIKREISIMRLVKHPNVLQLFEVMASKSKIYFVLEYAKGGELFNKVSKAKLSEDAARRYFHQLVNAVDYCHSRGVYHRDLKPENLLLDENENLRVSDFGLSALSESRRHDGLLHTTCGTPAYVAPEVLGRRGYDGTKADIWSCGVILFVLVAGYLPFHDPNLIEMYRKISRAEYRCPRSFSGELKDLLFRMLDPDPSTRISISRIKRSTWYRKPIEANAAKIKHGTARDTTVRDGEAATASSSIECSNRPEEDQGSSSLPNLNAFDIISLSTGFDLSNLFEERHGRREERFTTRQPVGAVFGRLKELAERLKLKIQKKESGVLKLAAQKEGMKGFLELDAEVFE…
				S_TKc domain	YEIGRQLGQGNFAKVYFARNLTDGQSVAIKMIDKDKITRVGLIVQIKREISIMRLVKHPNVLQLFEVMASKSKIYFVLEYAKGGELFNKVSKAKLSEDAARRYFHQLVNAVDYCHSRGVYHRDLKPENLLLDENENLRVSDFGLSALSESRRHDGLLHTTCGTPAYVAPEVLGRRGYDGTKADIWSCGVILFVLVAGYLPFHDPNLIEMYRKISRAEYRCPRSFSGELKDLLFRMLDPDPSTRISISRIKRSTW
	ZmSnRK3.20	Zm00001eb276580	14	CDS	ATGGCGTACGCGGCGAGGCGGAAGAAGCGGGTGGGCCGCTACGAGGTGGGCCGGACCATCGGCCAGGGCACCTTCGCCAAGGTCAAGTTCGCCGTCGACGCCGACACCGGCGCGCCCGTCGCCATGAAGGTGCTCGACAAGGAGACCATCTTCGCCCACCGCATGCTCCACCAGATCAAAAGGGAAATATCAATCATGAAGATCGTAAGACATCCCAACATAGTCAGGCTTAATGAGGTGTTGGCAGGGAAGACGAAGATATACATAATCTTGGAACTTGTCAATGGAGGCGAACTGTTTGATAAAATAGCCCGATATGGGAAGCTACGTGAGAATGAAGCCAGGAAGTATTTCCAGCAGCTTATTGATGCCATTGATTATTGCCACAGCAAAGGAGTT…
				Protein	MAYAARRKKRVGRYEVGRTIGQGTFAKVKFAVDADTGAPVAMKVLDKETIFAHRMLHQIKREISIMKIVRHPNIVRLNEVLAGKTKIYIILELVNGGELFDKIARYGKLRENEARKYFQQLIDAIDYCHSKGVYHRDLKPENMLLDSRGNLKVSDFGLSTLSQNGAGLLHTTCGTPNYVAPEVLGSDGYDGPAADIWSCGVILYVLMAGYLPFEENDLPSLYEKITAAKYSCPYWFSPGAKSLIQRLLDPNPRTRITIGEIRADPWFEKNYVAIRRGEDENVSLDDVQAVFDNIEDKYVSEEVTHKDGGPLMMNAFEMITLSQGLDLSALFDRQQEYVKRQTRFVSRKPAKTIVATIEVVAESMSLKVHSQNYKLRLEGASSNRTSQFAVVLEVFQVAP…
				S_TKc domain	YEVGRTIGQGTFAKVKFAVDADTGAPVAMKVLDKETIFAHRMLHQIKREISIMKIVRHPNIVRLNEVLAGKTKIYIILELVNGGELFDKIARYGKLRENEARKYFQQLIDAIDYCHSKGVYHRDLKPENMLLDSRGNLKVSDFGLSTLSQNGAGLLHTTCGTPNYVAPEVLGSDGYDGPAADIWSCGVILYVLMAGYLPFEENDLPSLYEKITAAKYSCPYWFSPGAKSLIQRLLDPNPRTRITIGEIRADPWF
	ZmSnRK3.21	Zm00001eb286750	1	CDS	ATGATGGAAGCAGAGAAGAATGGAAACATTCTTATGCAAAAGTATGAGGTTGGAAAATTATTGGGGCAAGGAACATTTGCCAAGGTATACCATGCTAGGAACATAGAGACCTCTCAAAGTGTTGCTATCAAGGTTATTGACAAGGACAAAATTTTTAAGGTTGGGCTAATGGAGCAGATCAAACGAGAGATATCGGTGATGAAACTGGTGAGGCACCCAAACATCGTGCAACTTTATGAGGTCATGGCTACTAAATCAAAGATATACTTTGTGCTTGAATATGTCAAGGGTGGTGAATTGTTTAACAAAATTGCTAAAGGAAAGTTAAGAGAAGATGCTTCCAGGAAATACTTCCAGCAATTGGTTAGTGCGGTTGATTTTTGTCATAGTAGGGGTGTG…
				Protein	MMEAEKNGNILMQKYEVGKLLGQGTFAKVYHARNIETSQSVAIKVIDKDKIFKVGLMEQIKREISVMKLVRHPNIVQLYEVMATKSKIYFVLEYVKGGELFNKIAKGKLREDASRKYFQQLVSAVDFCHSRGVYHRDLKPENLLVDENGNLKISDFGLSALAESRRQDGLLHTTCGTPAYVAPEVISRKGYDGAKVDTWSCGVILFVLMAGYLPFQDSNLMEMYRKIGKADFKCPPWFPSDVRKLVSRILDPNPRTRMPITKIVECFWFKKGIDNKLIRKNIEMKGKVSALTDVNVVFSSTGIGSNNNKLVDVEQDVAKITNLNAFDIISLSEGFNLSGLFEESEKRKEARFTSSQSASTIISKLEDAATCSKMTIKKKEGGVLKMEGANEGRKGVLSI…
				S_TKc domain	YEVGKLLGQGTFAKVYHARNIETSQSVAIKVIDKDKIFKVGLMEQIKREISVMKLVRHPNIVQLYEVMATKSKIYFVLEYVKGGELFNKIAKGKLREDASRKYFQQLVSAVDFCHSRGVYHRDLKPENLLVDENGNLKISDFGLSALAESRRQDGLLHTTCGTPAYVAPEVISRKGYDGAKVDTWSCGVILFVLMAGYLPFQDSNLMEMYRKIGKADFKCPPWFPSDVRKLVSRILDPNPRTRMPITKIVECFWF
	ZmSnRK3.22	Zm00001eb292760	1	CDS	ATGGACGCTACCCCGCCGTCGTCGCGGGACCTGTCGCCGCAGCCCCGGCGGCCGGCCTCCTCCGCGGGGCCCGCCAAGCGCGTGGGCCTTCTGCTCGGCCGCTACGAGCTGGGCCGCCTGCTCGGCCACGGCACCTTCGCCAAGGTCTACCACGCCCGCCAAGCCGACACCGGCGAGACCGTCGCCATCAAGGTGCTCGATAAGGAGAAGGCCCTCCGCAACGGCCTCGTCCCGCACATCAAGCGCGAGATCGCCATCCTCCGCCGCGTGCGCCACCCCAATATCGTCCGCCTCTTCGAGGTCATGGCCACCAAGTCCAAGATCTACTTCGTCATGGAGTTCGTCCGCGGCGGGGAGCTCTTCGCGCGCGTCGCCAAGGGCCGCCTCAAGGAGGATACC…
				Protein	MDATPPSSRDLSPQPRRPASSAGPAKRVGLLLGRYELGRLLGHGTFAKVYHARQADTGETVAIKVLDKEKALRNGLVPHIKREIAILRRVRHPNIVRLFEVMATKSKIYFVMEFVRGGELFARVAKGRLKEDTARRYFQQLISAVGFCHARGVFHRDLKPENLLVDERGDLKVSDFGLSAVADQFHPDGLLHTFCGTPSYVAPEVLARRGYDGAKADIWSCGVILFVLMAGYLPFHDQNLMAMYRKIYRGEFRCPRWFSKDLSSLLIRLLDTNPETRITVAQIMESRWFKKGFRPVRFYVEDDQVHSLADGEDEVPELGPSEPPTPPPPPPPQKEDDGDDSGWESDSSVASCPATLSSEERRRPAGSLPRPVSLNAFDIISFSRGFNLSGLFEERGNEV…
				S_TKc domain	YELGRLLGHGTFAKVYHARQADTGETVAIKVLDKEKALRNGLVPHIKREIAILRRVRHPNIVRLFEVMATKSKIYFVMEFVRGGELFARVAKGRLKEDTARRYFQQLISAVGFCHARGVFHRDLKPENLLVDERGDLKVSDFGLSAVADQFHPDGLLHTFCGTPSYVAPEVLARRGYDGAKADIWSCGVILFVLMAGYLPFHDQNLMAMYRKIYRGEFRCPRWFSKDLSSLLIRLLDTNPETRITVAQIMESRWF
	ZmSnRK3.23	Zm00001eb300010	14	CDS	ATGAGCGCATCCGTGGGCCGGACCCGCGTGGGGCGGTACGAGCTCGGCCGGACCCTCGGCGAAGGCACCTTCGCCAAGGTCAAGTTCGCCAGGAACGTCGAGACCGGAGAGAATGTCGCCATCAAGATCCTCGACAAGGAGAAGGTCCTCAAGCACAAGATGATCGCCCAGATCAAGCGAGAGATCTCGACCATGAAGCTCATCAGGCACCCCAACGTCATCCGGATGTATGAGGTGATGGCCAGCAAGACAAAGATATACATCGTCATGGAGCTCGTCACCGGTGGCGAACTCTTCGACAAAATCGCCTCGCGTGGAAGGCTGAAAGAGGATGACGCAAGGAAGTACTTCCAGCAGCTGATCAACGCTGTCGATTACTGCCATAGCCGAGGCGTCTAC…
				Protein	MSASVGRTRVGRYELGRTLGEGTFAKVKFARNVETGENVAIKILDKEKVLKHKMIAQIKREISTMKLIRHPNVIRMYEVMASKTKIYIVMELVTGGELFDKIASRGRLKEDDARKYFQQLINAVDYCHSRGVYHRDLKPENLLLDASGTLKVSDFGLSALSQQVREDGLLHTTCGTPNYVAPEVINNKGYDGAKADLWSCGVILFVLMAGYLPFEDSNLMSLYKKIFKADFSCPSWFSTSAKKLIKKILDPNANNRITIAELINNEWFKKGYQPPRFETADVNLDDVNSIFDESGEPAQLVVERREERPSVMNAFELISTSQGLNLGTLFEKQTGSVKRETRFASRLPANEILSKIEAAAGPMGFNVQKRNYKLKLQGENPGRKGQLAIATEVFEVTPS…
				S_TKc domain	YELGRTLGEGTFAKVKFARNVETGENVAIKILDKEKVLKHKMIAQIKREISTMKLIRHPNVIRMYEVMASKTKIYIVMELVTGGELFDKIASRGRLKEDDARKYFQQLINAVDYCHSRGVYHRDLKPENLLLDASGTLKVSDFGLSALSQQVREDGLLHTTCGTPNYVAPEVINNKGYDGAKADLWSCGVILFVLMAGYLPFEDSNLMSLYKKIFKADFSCPSWFSTSAKKLIKKILDPNANNRITIAELINNEWF
	ZmSnRK3.24	Zm00001eb312900	1	CDS	ATGGCGAGATCAGGGCGGGAAGCGGAGCCCGGAGAGGAGGAACGGAAGCTGGTGCTGGGCAAGTACGAGCTGGGCCGCCTGCTGGGGCAGGGCACCTTCGCCAAGGTTTACTACGCGAGGGACCTGAGCGCCGGCGCCGGCACGGGCCACAGCTGCAGCGTAGCCATCAAGGTGATCGACAAGGCGCGGCTGCGGCGCACGGAGGGGATGGTGGAGCAGCTGCGCCGGGAGATCTCCATCATGCGGATGGTGCGGCACCCCAACGTGGTGGGCATCCGGGAGGTGCTCGCCAGCCGCTCCCGCGTCTTCGTCGTCATGGAGTACGCGCGCGGCGGGGAGCTCTTCGCCAAGGTGGCCCGGGGCCGCCTCGACGAGGACCACGCGCGCCGCTACTTCCAG…
				Protein	MARSGREAEPGEEERKLVLGKYELGRLLGQGTFAKVYYARDLSAGAGTGHSCSVAIKVIDKARLRRTEGMVEQLRREISIMRMVRHPNVVGIREVLASRSRVFVVMEYARGGELFAKVARGRLDEDHARRYFQQLVAAVGFCHRRGVAHRDLKPENLLLDEAGRLKVTDFGLAALPEQLRHDGLLHTQCGTPAYVAPEVLRKRGYDGARADLWSCGVVLYVLLCGFLPFQHDNYVKLYQKIFKADYQVPPWVSGDARRLIARLLVVDPAKRASIAEIMCTPWFRKGFVPPVLSPPVTPKKQQLDEGAALFDNDDDDNSNSNHSGATSPRSCNAFQLISSMSSGFDLSGLFESEQKTATVFTARAPAATVVEKLESVARALGFEVTRGKGWKVRMEAKAE…
				S_TKc domain	YELGRLLGQGTFAKVYYARDLSAGAGTGHSCSVAIKVIDKARLRRTEGMVEQLRREISIMRMVRHPNVVGIREVLASRSRVFVVMEYARGGELFAKVARGRLDEDHARRYFQQLVAAVGFCHRRGVAHRDLKPENLLLDEAGRLKVTDFGLAALPEQLRHDGLLHTQCGTPAYVAPEVLRKRGYDGARADLWSCGVVLYVLLCGFLPFQHDNYVKLYQKIFKADYQVPPWVSGDARRLIARLLVVDPAKRASIAEIMCTPWF
	ZmSnRK3.25	Zm00001eb312910	2	CDS	ATGGAGGATGCGATGGCGGCGGACGGGAAGAGCGTGCTGCAGGGGCGGTACGAGCTGGGGCGGGTGCTGGGGCACGGCAACTTCGGGCGGGTGCACGCGGCGCGGGACCTGCGCACGGGCCGCAGCGTCGCGGTCAAGGTGGTGGCCAAGGACAAGCTGGAGCGCGCGGGCATGGCGGAGCAGATCAAGCGGGAGATCGCCGTCATGAAGATGGTGTCCCACCCCAACATCGTGGAGCTGCACGAGGTGATGGCCACCCGCTCCAAGATCTACCTCGCGCTCGAGCTCGTCCGCGGCGGGGAGCTCTTCTCCCGCATCGCGCGCGCGGGGCGGGTCCGGGAGGACGTGGCGCGCTGTTACTTCCGGCAGCTCGTCGCCGCGGTCGACTTCTGCCACGGC…
				Protein	MEDAMAADGKSVLQGRYELGRVLGHGNFGRVHAARDLRTGRSVAVKVVAKDKLERAGMAEQIKREIAVMKMVSHPNIVELHEVMATRSKIYLALELVRGGELFSRIARAGRVREDVARCYFRQLVAAVDFCHGRGVFHRDLKLENLLLDEVGNLKVADFGLSALAGHARSDGLLHTACGTPSYVAPEVLGGKGYDGAKADLWSCGVILYVLLVGSLPFHEDNLMVMYRKMQRGEFLCPPWVSADARKLIGELLDPDPSTRITVARLVETPWYRKPLPVLPPLNLKEPTPDARRATSDKEEPEGRGGGVGRSSAGGIRFVTREAASSVVSRLESLVTGRGANMRVTKSGSRGVRLEAVSRGRSGARLAVAAEIFSVAPSVLLVDVKKDGGDTMEYRSFCS…
				S_TKc domain	YELGRVLGHGNFGRVHAARDLRTGRSVAVKVVAKDKLERAGMAEQIKREIAVMKMVSHPNIVELHEVMATRSKIYLALELVRGGELFSRIARAGRVREDVARCYFRQLVAAVDFCHGRGVFHRDLKLENLLLDEVGNLKVADFGLSALAGHARSDGLLHTACGTPSYVAPEVLGGKGYDGAKADLWSCGVILYVLLVGSLPFHEDNLMVMYRKMQRGEFLCPPWVSADARKLIGELLDPDPSTRITVARLVETPW
	ZmSnRK3.26	Zm00001eb327490	2	CDS	ATGGCCGCCACCCCACCGCTGTCGTGGGACGCGTCGCTGCAGCCCCGGCGGTCGGCCTCCTCCTCGGGGCCCGCCAAGCGCGGAGGCCTCCTGCTGGGGCGCTACGAGCTGGGCCGCCTGCTCGGCCACGACACCTTCGCCAAGGTGTACCACGCCCGCCACGCCGACGACACCGGCGAGACCGTCGCCATCAAAGTGCTCGACAAGGAGAAGGCCCTGCGCAACGGCCTCGTCCCGCACATCAAGCGCGAGATCGCCATCCTCCGCCACGTGCGCCACCCCAACATCGTCCGCCTCTTCGAGGTCATGGCCACCAGGTCCAAGATCTACTTCACCATGGAGTTCGTCCGCGGCGGGGAGCTCTTCGCGCGCGTCGCCAAGGGCCGCCTCAAGGAGGAT…
				Protein	MAATPPLSWDASLQPRRSASSSGPAKRGGLLLGRYELGRLLGHDTFAKVYHARHADDTGETVAIKVLDKEKALRNGLVPHIKREIAILRHVRHPNIVRLFEVMATRSKIYFTMEFVRGGELFARVAKGRLKEDTARRYFQQLISAVGFCHAHGIFHRDLKPENLLVDERGDLKVSDFGLSAVADQFHPDGLLYTFCGTPSYVAPEVLARRGTKRIRLLRDALRPLVLAQRLLAAYARSGSLASRRRSRVLTIPSPPPSLDLTPPHVSAARADILVHGGRRGWVRHAEAFEALPKERATNRGKFAALQQSIQSYLDSFKGATTKGAVITALGSVGRVLDGP
				S_TKc domain	YELGRLLGHDTFAKVYHARHADDTGETVAIKVLDKEKALRNGLVPHIKREIAILRHVRHPNIVRLFEVMATRSKIYFTMEFVRGGELFARVAKGRLKEDTARRYFQQLISAVGFCHAHGIFHRDLKPENLLVDERGDLKVSDFGLSAVADQFHPDGLLYTFCGTPSYVAPEVLARR
	ZmSnRK3.27	Zm00001eb328710	10	CDS	ATGCGGCGTGCGTGGACGCCCGCCGACGAGCGAGCAGCGACGACGACGAGCGAGCACCGGCGGCGGAGGCGGATGGGGAAGTACGAGATGGGGCGGACGCTCGGGGAGGGCCACTTCGGGAAGGTGAGGCTGGCGCGGGACGCGGGCACGGGCCGGTCCTTCGCCATCAAGATCCTCGACCGGCAGCGCATCCTCGCCATGAAGATCGACGAGCAGATCAAGAGGGAGATCGCGACGCTGAAGCTGCTCAAGCACCCCAACGTCGTCCGCCTGTACGAGCCTGAGAATGTCCTCGTTGATGCAAAGGGAAACATAAAGGTTTCTGATTTTGGACTAAGCGCCCTTCCGCAAAACCAACGAAAAGATGGTTTGTTGCATACCACATGTGGCAGCCCTAAC…
				Protein	MRRAWTPADERAATTTSEHRRRRRMGKYEMGRTLGEGHFGKVRLARDAGTGRSFAIKILDRQRILAMKIDEQIKREIATLKLLKHPNVVRLYEPENVLVDAKGNIKVSDFGLSALPQNQRKDGLLHTTCGSPNYIAPEVLLNKGYDGSVSDVWSCGVILYVMLTGSLPFDDQNMVVLYQKILKGNAHIPKWLSQGAQDLLRKILDPNPITRVDVDGIRAHDWFKQGYAPSAPFNDDEEDINVDEEDSLNMTENGIQDKIAINQINAFQLIGMSSCLDLSGFFEKEDASERKIRFASNYPPAYLFEKIESIVRKMGFQVHKSNGKVFEINESLYVVELKKSSGDCSLYRKLCETLSEDLGTCKSQQFLKQDSIRQEIGRHNSSF
				S_TKc domain	YEMGRTLGEGHFGKVRLARDAGTGRSFAIKILDRQRILAMKIDEQIKREIATLKLLKHPNVVRLYEPENVLVDAKGNIKVSDFGLSALPQNQRKDGLLHTTCGSPNYIAPEVLLNKGYDGSVSDVWSCGVILYVMLTGSLPFDDQNMVVLYQKILKGNAHIPKWLSQGAQDLLRKILDPNPITRVDVDGIRAHDWF
	ZmSnRK3.28	Zm00001eb330600	2	CDS	ATGGCAGAGCATAAAGGGAACGTTCTCTTGCACAAGTATGAGATGGGGAAATTGCTTGGCCAAGGCACCTTTGCCAAGGTTTACCATGCTCGTAACACGGCGACTTCGGAAAGTGTCGCGATCAAAGTGATTGATAAGGAGAAGGTTATGAAGGTTGGTCTCATTGATCAAATCCAGCGAGAAATTTCTGTGATGAAGCTTGTTAGGCATCCAAACATCGTACAGCTCTATGAGGTCATGGCCACCAAAACCAAAATATACTTTGTGCTGGAACATGTTAAAGGTGGAGAGCTGTTCAACAAGATTCAGCGAGGAAGGCTCAAGGAAGACGCAGCGAGGAAGTACTTCCAGCAGTTGATCTGTGCGGTGGACTTCTGCCACAGCAGGGGTGTCTATCAT…
				Protein	MAEHKGNVLLHKYEMGKLLGQGTFAKVYHARNTATSESVAIKVIDKEKVMKVGLIDQIQREISVMKLVRHPNIVQLYEVMATKTKIYFVLEHVKGGELFNKIQRGRLKEDAARKYFQQLICAVDFCHSRGVYHRDLKPENLLLDENSNLKVSDFGLSALAECHRQDGLLHTTCGTPAYVAPEVINRKGYDGAKADIWSCGVILFVLLAGYLPFHDKNLMDMYKKIEKADFKCPSWFSTDVRRLLQRILDPNPSRRISMEKIMENPWFRKGLGAKLLRYDLQNKNAPHVDKNADFDSLSANITTESKQHEEKKPINMNAFDIISLSTGLDLSGLFEESNKKRESKFTSTNTSSTIISKIEDIAKNLRLNLTKKDGGLLKMEASKPGRKGVMGIDAEVFEV…
				S_TKc domain	YEMGKLLGQGTFAKVYHARNTATSESVAIKVIDKEKVMKVGLIDQIQREISVMKLVRHPNIVQLYEVMATKTKIYFVLEHVKGGELFNKIQRGRLKEDAARKYFQQLICAVDFCHSRGVYHRDLKPENLLLDENSNLKVSDFGLSALAECHRQDGLLHTTCGTPAYVAPEVINRKGYDGAKADIWSCGVILFVLLAGYLPFHDKNLMDMYKKIEKADFKCPSWFSTDVRRLLQRILDPNPSRRISMEKIMENPWF
	ZmSnRK3.29	Zm00001eb331220	14	CDS	ATGTACAGGGCTAAGAGAGCTGCTTCGCTCAGAGCGAAGCGCCGGCGCCTTGGCAAGTACGAGCTCGGACGCACCATCGGCGAAGGGACATTTGCCAAGGTCCGGGTCGCCAAGAACATGGACACTGGGGATCATGTCGCCATCAAGATCCTCGACAAGGCCAAGGTTCACAAGAACAAACTAGCCGAGCAGATTAGGAGGGAAATCTGTACGATGAAGCTAATACAGCATCCCAATGTTGTTCGCCTGTACGAGGTGATGGGAAGTAAAGCAAGGATTTACATTGTGCTGGAATTCGTTATGGGTGGAGAGCTCCACGATATCATTGCCACAAGTGGGAGACTGAAGGAGGACGAGGCACGCAGATACTTTCAGCAGCTGATAAATGCTGTAGACTAC…
				Protein	MYRAKRAASLRAKRRRLGKYELGRTIGEGTFAKVRVAKNMDTGDHVAIKILDKAKVHKNKLAEQIRREICTMKLIQHPNVVRLYEVMGSKARIYIVLEFVMGGELHDIIATSGRLKEDEARRYFQQLINAVDYCHSRGVYHRDLKLENLLLDVAGNLKISDFGLSALSDQVKNDGLLHTTCGTPNYVAPEVIDDKGYDGALADLWSCGVILFVMLAGCLPFEDDNMASLYKKISGAQFTCPSWFSAGAKRLINRILDPNPSTRITIPQVLKDPWFRKGYKPPVFDEKCQTSLDDVDAAFGDEEEHHVVEETEGQPASMNAFELISMNKGLNLDNFFESDKKYRRETRFTSQCHPKEIINRIEEAAKPLGFYIQKKNYKMLMENSKAGRKGNLNVETEVF…
				S_TKc domain	YELGRTIGEGTFAKVRVAKNMDTGDHVAIKILDKAKVHKNKLAEQIRREICTMKLIQHPNVVRLYEVMGSKARIYIVLEFVMGGELHDIIATSGRLKEDEARRYFQQLINAVDYCHSRGVYHRDLKLENLLLDVAGNLKISDFGLSALSDQVKNDGLLHTTCGTPNYVAPEVIDDKGYDGALADLWSCGVILFVMLAGCLPFEDDNMASLYKKISGAQFTCPSWFSAGAKRLINRILDPNPSTRITIPQVLKDPWF
	ZmSnRK3.30	Zm00001eb337620	1	CDS	ATGAACACCAGAGGGAAGACTTTGACGGAGCGGTACGAGATGGGGAAGCTGTTGGGGAAAGGCGCGTTCGGGAAGGTGCACTATGCAAGGGACCTCGAGTGCGACCAGGGTGTTGCTATCAAGATCATGGACAAGGACAGGGTGCTCACGGCTGGGCTCTCGGAGCAGGTAAAGCGTGAGATCACGACGATGCGGCTGGTGGAACACAAAAACATTGTTCGTCTCCATGAGGTCATGGCGACGCGGAACAAGATCTACATCATCATGGAGTATGCCAAAGGGGGTGAGCTCATGGACAAGGTTAAGAGGAGCGGCAGGCTCACGGAGGCTGACGCACACAGATACTTCGAGCAGCTCATGGACGCACTGGATCACTGTCACAGCCGAGGCGTGTACCAC…
				Protein	MNTRGKTLTERYEMGKLLGKGAFGKVHYARDLECDQGVAIKIMDKDRVLTAGLSEQVKREITTMRLVEHKNIVRLHEVMATRNKIYIIMEYAKGGELMDKVKRSGRLTEADAHRYFEQLMDALDHCHSRGVYHRDLKPENLLLDENGDLKVSDFGLSAFSKSRRTDGLLHTVCGTPVYIAPEVIKKTGYDGAKSDIWSCGVVLFVLAAGYLPFQGPNLMEIYRKIHDRDFRCPSRFSHKLKRLLYKILNPNPSMRPSIQEIKESTWFRKGPREISVVNEKVLSDNGTTTNAALVLASRRKEIAHEDMKSLVATNLNAFEIIALSAGLDLSGLFIKECRKETRFTSDKPALAIISKLEDVAKALNLRIRKKDNNTVSIQRRKEGGNGVLQFDTQIFEITP…
				S_TKc domain	YEMGKLLGKGAFGKVHYARDLECDQGVAIKIMDKDRVLTAGLSEQVKREITTMRLVEHKNIVRLHEVMATRNKIYIIMEYAKGGELMDKVKRSGRLTEADAHRYFEQLMDALDHCHSRGVYHRDLKPENLLLDENGDLKVSDFGLSAFSKSRRTDGLLHTVCGTPVYIAPEVIKKTGYDGAKSDIWSCGVVLFVLAAGYLPFQGPNLMEIYRKIHDRDFRCPSRFSHKLKRLLYKILNPNPSMRPSIQEIKESTWF
	ZmSnRK3.31	Zm00001eb338230	1	CDS	ATGGTTAGGATGGCAGGCAAGGGAGGAAGCAGCAATGGCGGCGGCGGGGGGCGGGAGTCCAAGAAGCCGGCGCTCCTGCTGGGGCGGTACGAGGTGGGGAAGCTGCTGGGGCAGGGCAACTTCGCCAAGGTGTACCACGCGCGCAGCGTGCGCACTGGCGAGGAGGTGGCCATCAAGGTGATGGAGAAGGAGAAGATCCTCAAGTCCGGCCTGATGGCGCACATCAAGCGCGAGATCGCCGTGCTCCGGCGGGTGCGGCACCCGCACATCGTGCAGCTGTACGAGGTGATGGCCACGAAGCTGCGCATCTACTTCGTGATGGAGTACGTGCGCGGGGGCGAGCTGTTCGCGCGCGTGGCGCGGGGGCGGCTGAGGGAGGACGACGCGCGGCGCTACTTC…
				Protein	MVRMAGKGGSSNGGGGGRESKKPALLLGRYEVGKLLGQGNFAKVYHARSVRTGEEVAIKVMEKEKILKSGLMAHIKREIAVLRRVRHPHIVQLYEVMATKLRIYFVMEYVRGGELFARVARGRLREDDARRYFQQLVSSVAFCHARGVYHRDIKPENLLLDDAGELKVTDFGLSAVAEQMRHDGLFHTFCGTPAYVAPEVLSRRGYDAAKADLWSCGVVLFVLAAGYLPFRDRNLVAMYRKIHRGEFRCPRWFSPGLTRLLRRVLDTSPPRRATAAEIMGDEWFKVGFRRFSFRVEDDRSFTRFDLDDDASTSPPEPDTPRADAAAAGREKPRRVAAGLTSCASAPSLLQLEARGGSSSSSSSSSSSRRRSSLNAFDIISFSRGFDLSGLFEGGGAPEQ…
				S_TKc domain	YEVGKLLGQGNFAKVYHARSVRTGEEVAIKVMEKEKILKSGLMAHIKREIAVLRRVRHPHIVQLYEVMATKLRIYFVMEYVRGGELFARVARGRLREDDARRYFQQLVSSVAFCHARGVYHRDIKPENLLLDDAGELKVTDFGLSAVAEQMRHDGLFHTFCGTPAYVAPEVLSRRGYDAAKADLWSCGVVLFVLAAGYLPFRDRNLVAMYRKIHRGEFRCPRWFSPGLTRLLRRVLDTSPPRRATAAEIMGDEWF
	ZmSnRK3.32	Zm00001eb338250	2	CDS	ATGGAGAAGAAGCCGACCATCCTCATGAACAGGTACGAGCTCGGGCGCACGCTCGGGCAGGGCACCTTCGCCAAGGTGTACCACGGCCGGAACCTCGCGTCCGGCGAGAGCGTGGCCATCAAGGTCATCGACAAGGAGAAGGTGATGCGCGTCGGCATGATCGACCAGATCAAGCGCGAGATCTCCGTCATGCGCCTCGTCCGCCACCCCAACGTCGTGCAGCTGCACGAGGTGATGGCCAGCAAGAGCAAGATATACTTCGCCATGGAGTACGTCCGGGGCGGCGAGCTCTTCGCCCGCGTCGCCCGCGGCCGGCTCAAGGAGGACGCCGCGAGAAGGTACTTCCACCAGCTCGTCGGCGCCGTCGACTTCTGCCACAGCCGCGGCGTCTACCACCGC…
				Protein	MEKKPTILMNRYELGRTLGQGTFAKVYHGRNLASGESVAIKVIDKEKVMRVGMIDQIKREISVMRLVRHPNVVQLHEVMASKSKIYFAMEYVRGGELFARVARGRLKEDAARRYFHQLVGAVDFCHSRGVYHRDLKPENLLVDEHGNLKVSDFGLSALRECQKQDGLLHTTCGTPAYVAPEIINKKGYDGAKADIWSCGVILFVLLAGYLPFHDANLVEMYRKISRADVKYPQWFSPELRRLMPKLLEPNPNNRITIEKLVEHPWFKKGYRPAVMLAQPHGSSSLKDVQVAFSNADHKDSSSKVEQPADSSLKPASLNAFDIISHSRGFDLSSLFEVDQEQKASNSRFMTQKPASAIVSKLEQIAETERFMVKKQDGLVKLQGSKQGRKGQLAIDAEIF…
				S_TKc domain	YELGRTLGQGTFAKVYHGRNLASGESVAIKVIDKEKVMRVGMIDQIKREISVMRLVRHPNVVQLHEVMASKSKIYFAMEYVRGGELFARVARGRLKEDAARRYFHQLVGAVDFCHSRGVYHRDLKPENLLVDEHGNLKVSDFGLSALRECQKQDGLLHTTCGTPAYVAPEIINKKGYDGAKADIWSCGVILFVLLAGYLPFHDANLVEMYRKISRADVKYPQWFSPELRRLMPKLLEPNPNNRITIEKLVEHPWF
	ZmSnRK3.33	Zm00001eb353170	1	CDS	ATGGCCGCCACCCCGCCGCCGTCGTGGGACGCGTCACCGCAGCCCCGGCGGCCGGCCTCCTCCTCGGGGCCCGCCAAGCGCGGGGGCCTCCTGCTGGGGCGCTACGAGCTGGGCCGCCTGCTCGGCCACGGCACCTTCGCCAAGGTGTACCACGCCCGCCACGCCGACGACACCGGCGAGACCGTCGCCATCAAGGTGCTCGACAAGGAGAAGGCCCTGCGCAACGGCCTCGTCCCGCACATCAAGCGCGAGATCGCCATCCTCCGCCGCGTGCGCCACCCCAACATCGTCCGCCTCTTCGAGGTCATGGCCACCAGGTCCAAGATCTACTTCGTCATGGAGTTCGTCCGCGGCGGGGAGCTCTTCGCGCGCGTCGCCAAGGGCCGCCTCAAGGAGGAC…
				Protein	MAATPPPSWDASPQPRRPASSSGPAKRGGLLLGRYELGRLLGHGTFAKVYHARHADDTGETVAIKVLDKEKALRNGLVPHIKREIAILRRVRHPNIVRLFEVMATRSKIYFVMEFVRGGELFARVAKGRLKEDTARRYFQQLISAVGFCHARGVFHRDLKPENLLVDERGDLKVSDFGLSAVADQFHPDGLLHTFCGTPSYVAPEVLARRGYDGAKADIWSCGVILFVLMAGYLPFHDQNLMAMYRKIYRGEFRCPRWFSKDLSCLMNQLLDTNPETRITVAQIIESRWFKKGFRPVRFYVEDDQVHSLADSEAEALEELGPSDSEPPPPPPPPPPPPPPQKEDDGDDSGWESDSSVASCPATLSSEERRRPVGSLPRPVSLNAFDIISFSRGFNLSGL…
				S_TKc domain	YELGRLLGHGTFAKVYHARHADDTGETVAIKVLDKEKALRNGLVPHIKREIAILRRVRHPNIVRLFEVMATRSKIYFVMEFVRGGELFARVAKGRLKEDTARRYFQQLISAVGFCHARGVFHRDLKPENLLVDERGDLKVSDFGLSAVADQFHPDGLLHTFCGTPSYVAPEVLARRGYDGAKADIWSCGVILFVLMAGYLPFHDQNLMAMYRKIYRGEFRCPRWFSKDLSCLMNQLLDTNPETRITVAQIIESRWF
	ZmSnRK3.34	Zm00001eb370540	1	CDS	ATGGCCGCCGTCACGCCGCCGCCGCAGTCGGACCTGTCGCCGCAGACGGGGCGCCCTGCCTCGTCCGCCGCCACCGCGGCCAAGCCAGGAAGGGGCGCAGCGGGTGCCACCGGGAGGCTGGTGGGGAAGTACAAGCTGGGGCGCCTCCTGGGGCACGGCACCTTCGCAAAGGTGTACCAGGCGCGGCACGTCGACACGGGGGAAAGTGTTGCCATCAAGGTGCTTGACAAGGAGAAGGCCGTGGAGAGAGGGCTCGTCTCGCACATCAAGCGCGAGATCGCCGTGCTACGCCGCGTGCGCCACCCGAACATCGTGCACCTGTTCGAGATGATGGCGACGAAGACGAAGATCTACTTCGTTATGGAGCTCGTCCGCGGCGGCGCGCTCTTCTCCCGCGTC…
				Protein	MAAVTPPPQSDLSPQTGRPASSAATAAKPGRGAAGATGRLVGKYKLGRLLGHGTFAKVYQARHVDTGESVAIKVLDKEKAVERGLVSHIKREIAVLRRVRHPNIVHLFEMMATKTKIYFVMELVRGGALFSRVSKGRLREDTARRYFQQLVSAVGFCHVRGVFHRDLKPENLLVDEHGNLKVSDFGLSAVADQFHPDGLLHTLCGTPAYLAPEVLGRRGYDGAKADVWSCGVILFVLMAGYLPFHDKNIMDMYRKIYKGEFRCARWFSQDLTSLLTRILDTDPNTRITLPEIMESRWFMKGFKPVKFYIEDDQLHNIIDDEDVPLDMGSPGSVPPPLPPSPPPLPPPKVDGDESGSDSDSSISSCPASLLSDESQRPRCSLPRPASLNAFDIISFSRGF…
				S_TKc domain	YKLGRLLGHGTFAKVYQARHVDTGESVAIKVLDKEKAVERGLVSHIKREIAVLRRVRHPNIVHLFEMMATKTKIYFVMELVRGGALFSRVSKGRLREDTARRYFQQLVSAVGFCHVRGVFHRDLKPENLLVDEHGNLKVSDFGLSAVADQFHPDGLLHTLCGTPAYLAPEVLGRRGYDGAKADVWSCGVILFVLMAGYLPFHDKNIMDMYRKIYKGEFRCARWFSQDLTSLLTRILDTDPNTRITLPEIMESRWF
	ZmSnRK3.35	Zm00001eb370550	2	CDS	ATGGCCATGAAGAAGAACCAAGACTCCCAGTTGGTCATGGGCCGGTACAGGCTGGGCCAACTCCTCGGCAGCGGCAACTTCGCTAAGGTGTACAAGGCCCATAAGGTGGCCACCGGCGAGGCTGTGGCCGTCAAGGTGCTGGACAAGGATGCTGTGCACCGCTCCGGCATGGCGGAGAAGGTGAAGACCGAGGTCGACGTGATGCGGCGCGTGCGCCACCCGAACGTCGTCCGCCTCCACGAGATGATGGCCACGCGGTCCAAGATCTACTTCGTCATGGAATACGCCAGCGGCGGGGAGCTCTTCGCGCGCCTCGCCCAGAGCACGCGGTTCCCGGAGCCCGTGGCGCGCCGCTACTTCCAGCAGCTGATGACGGCCGTCGAGTTCTGCCACAGCCGC…
				Protein	MAMKKNQDSQLVMGRYRLGQLLGSGNFAKVYKAHKVATGEAVAVKVLDKDAVHRSGMAEKVKTEVDVMRRVRHPNVVRLHEMMATRSKIYFVMEYASGGELFARLAQSTRFPEPVARRYFQQLMTAVEFCHSRGVYHRDLKPENLLLDARGDLKVLLKTGYDGAKADIWSCGVILFVLLAGYLPFNDTNLILVYRKITQSNYKCPPWFSVEARKLLARLLDPNPRTRITISKVTANPWFQKGLCPLTTDKPLDLWETSEVLGKEKACRCRHHQRDDADADADADDEENTRKRKRSKVTVSSPPTVAVRPSSMNAFDIISRSSGLDLSKMFDEEHRSEARFSSRESTAAIMSKLEEIAETRNLDIKLNKRGRVEMEGGQYCRRGTLVIEAEIFEVAPSVR…
				S_TKc domain	YRLGQLLGSGNFAKVYKAHKVATGEAVAVKVLDKDAVHRSGMAEKVKTEVDVMRRVRHPNVVRLHEMMATRSKIYFVMEYASGGELFARLAQSTRFPEPVARRYFQQLMTAVEFCHSRGVYHRDLKPENLLLDARGDLKV
	ZmSnRK3.36	Zm00001eb350770	1	CDS	ATGAAGACCAGAGGGAAGACTTTGACGGAGCGGTATGAGCTGGGGAAGCTGCTGGGGAAAGGCGCGTTCGGGAAGGTACACTATGGAAGGGACCTTGAGTCCAACCAGGATGTTGCTATCAAGATCATGGATAAGGACAGGGTGCTCAAGGCCGGGCTCTCAGAGCAGGTAAAATGTGAGATCACGACGATGCGGCTGGTGACACACAAAAACATCGTTCGTCTCCATGAGGTCATGGCGACGCGAAATAAGATCTACATCATCATGGAGTATGCGAAAGGGGGTGAGCTCTTTGAAAAGATTAAGAGGAGCGACAGGCTCACGGAGGCTGACACACACAAATACTTCCAACAGCTCATCGATGCACTAGATCACTGCCATAGCCGAGGCGTGTACCAT…
				Protein	MKTRGKTLTERYELGKLLGKGAFGKVHYGRDLESNQDVAIKIMDKDRVLKAGLSEQVKCEITTMRLVTHKNIVRLHEVMATRNKIYIIMEYAKGGELFEKIKRSDRLTEADTHKYFQQLIDALDHCHSRGVYHRDLKPENLLLDENGDLKVSDFGLSAFSESRRTDGLLHTVCGTPVYIAPEVIKKTGYDGAKSDIWSCGVVLFVLAAGYLPFQGPNLMEIYRKIHDRDFRCPSWFSHKLKRLLYKILNPNPSMRPSIQEIKESTWFRKGPREISAVNEKVLSENATTTNAAPVLPSRRKEIAHEDMKSLVATNLNAFEIIALSAGLDLSGLFIKECRKETRFTSDKPALSIIAKLEDVAKALNLRIRKKDNNTISIQGRKEGGNGVLKFDTQIFEITP…
				S_TKc domain	YELGKLLGKGAFGKVHYGRDLESNQDVAIKIMDKDRVLKAGLSEQVKCEITTMRLVTHKNIVRLHEVMATRNKIYIIMEYAKGGELFEKIKRSDRLTEADTHKYFQQLIDALDHCHSRGVYHRDLKPENLLLDENGDLKVSDFGLSAFSESRRTDGLLHTVCGTPVYIAPEVIKKTGYDGAKSDIWSCGVVLFVLAAGYLPFQGPNLMEIYRKIHDRDFRCPSWFSHKLKRLLYKILNPNPSMRPSIQEIKESTWF
	ZmSnRK3.37	Zm00001eb386410	13	CDS	ATGGCGGGCGCGGGCGCGGGCGGGTGGAAGAAGCGGGTGGGCCGCTACGAGGTGGGCCGGACCATCGGCCGGGGCACCTTCGCCAAGGTTAAGTTCGCCGTCGACGCCGACACCGGCGCGGCTTTCGCCATTAAGGTGCTCGACAAGGAGACCATCTTCACCCACCGCATGCTCCACCAGATCAAAAGGGAAATATCTATCATGAAGATCGTAAGACATCCCAACATAGTTAGGCTTAATGAGGTGTTGGCCGGCAGGACAAAGATATACATAGTCTTGGAACTTGTCACTGGAGGTGAACTGTTTGATAGAATAGTCCGCCATGGGAAGCTACGTGAGAATGAAGCTAGGAAGTATTTCCAGCAGCTTATTGATGCCATTGATTATTGCCACAGCAAA…
				Protein	MAGAGAGGWKKRVGRYEVGRTIGRGTFAKVKFAVDADTGAAFAIKVLDKETIFTHRMLHQIKREISIMKIVRHPNIVRLNEVLAGRTKIYIVLELVTGGELFDRIVRHGKLRENEARKYFQQLIDAIDYCHSKGVYHRDLKPQNLLLDSRGNLKLSDFGLSTLSQNGVGLVHTTCGTPNYVAPEVLSSNGYDGSAADIWSCGVILYVLMAGYLPFEENDLPHLYEKITAAQYSCPYWFSPGAKSLIQRILDPNPRTRITIEEIREDPWFKKNYVTIRCGEDENVSLDDVQAIFDNIEDKYVSDEVTHKDGGPLMMNAFEMIALSQGLDLSALFDRQQEFVKRQTRFVSRKPAKTVVATIEVVAESMGLKVHSRNYKVFEVAPSLFMVDVRKVAGDTPEY…
				S_TKc domain	YEVGRTIGRGTFAKVKFAVDADTGAAFAIKVLDKETIFTHRMLHQIKREISIMKIVRHPNIVRLNEVLAGRTKIYIVLELVTGGELFDRIVRHGKLRENEARKYFQQLIDAIDYCHSKGVYHRDLKPQNLLLDSRGNLKLSDFGLSTLSQNGVGLVHTTCGTPNYVAPEVLSSNGYDGSAADIWSCGVILYVLMAGYLPFEENDLPHLYEKITAAQYSCPYWFSPGAKSLIQRILDPNPRTRITIEEIREDPWF
	ZmSnRK3.38	Zm00001eb403620	14	CDS	ATGGCGGAGCCCAAAGCGGCGGCGGCGGCGAGGAAGACGCGGGTGGGCCCGTACGAGGTCGGCAAGACCATCGGCGAGGGCAGCTTCGCCAAGGTCAAGCACGCGCGCGACTCCCGCACCGGCGCCGTCCGCGCCATCAAGGTGCTCGACCGCAACCACGTCCTCCGCCACAGGATGGTCGAGCAGATCAAGCGGGAGATTTCGACTATGAAGCTGATCAAACATCCCAATGTGGTACAGCTGCATGAGGTTATGGCGAGCAAAACGAAGATATACATGGTTCTTGAATTTGTTGATGGAGGCGAGCTATTCGATAAGATCGTCAATTCTGGAAGGCTAGGAGAGGATGAAGCTAGGATATACTTTCATCAACTTATAAATGCAGTTGATTATTGCCAT…
				Protein	MAEPKAAAAARKTRVGPYEVGKTIGEGSFAKVKHARDSRTGAVRAIKVLDRNHVLRHRMVEQIKREISTMKLIKHPNVVQLHEVMASKTKIYMVLEFVDGGELFDKIVNSGRLGEDEARIYFHQLINAVDYCHSRGVYHRDLKPENLLLDSNGALKVSDFGLSAFAPQTNEDGLLHTTCGTPNYVAPEVLADKGYDGMAADVWSCGIILFVLMAGYLPFDDANLMRLYKLICQAYFSCPPWFSSGAKKFIKRILDPNPDTRITIAEILEDEWFKKDYKPPRFEQGEDVSLDDIDAAFNDSEDRLVAEKREKPESMNAFALISRSQGFNLGNLFEKEMMGMVKRETSFTSQCTAQEIMTKIEDACGPLGFNVRKQNYKMKLKGDKSGRKGHLSVATEVFE…
				S_TKc domain	YEVGKTIGEGSFAKVKHARDSRTGAVRAIKVLDRNHVLRHRMVEQIKREISTMKLIKHPNVVQLHEVMASKTKIYMVLEFVDGGELFDKIVNSGRLGEDEARIYFHQLINAVDYCHSRGVYHRDLKPENLLLDSNGALKVSDFGLSAFAPQTNEDGLLHTTCGTPNYVAPEVLADKGYDGMAADVWSCGIILFVLMAGYLPFDDANLMRLYKLICQAYFSCPPWFSSGAKKFIKRILDPNPDTRITIAEILEDEWF
	ZmSnRK3.39	Zm00001eb406220	1	CDS	ATGAAGACCAGAGGGAAGACTTTGACGGAGCGGTACGAGATGGGGAAGCTGCTGGGGAAAGGCGCGTTCGGGAAGGTGCACTATGCAAGGGACCTCGAGTCCAACCAGGGTGTTGCTATCAAGATCATGGACAAGGACAGGGTGCTCAAGGCCGGGCTCTCGGAGCAGGTAAAGCGTGAGATCACGACTATGCGGCTGGTGGAACACAAAAACATCGTTCGTCTCCATGAGGTCATGGCGACACGGAACAAGATCTACATCATCATGGAGTATGCCAAAGGGGGTGAGCTCTTAGACAAGGTTAAGAGGAGCGGCAGGCTGACGGAGGCTGACACACACAGATACTTCCAACAGCTCATTGGCGCACTGGATCACTGCCACAGCCGAGGCGTGTACCAC…
				Protein	MKTRGKTLTERYEMGKLLGKGAFGKVHYARDLESNQGVAIKIMDKDRVLKAGLSEQVKREITTMRLVEHKNIVRLHEVMATRNKIYIIMEYAKGGELLDKVKRSGRLTEADTHRYFQQLIGALDHCHSRGVYHRDLKRENLLLDENGDLKVSDFGLSAFSESRRTDGLLHTVCGTPVYIAPEVIKKTGYDGAKSDIWSCGVVLFVLAAGYLPFQGPNMMEIYRKIHDSDFRCPSWFSHKLKRLLYKILNPNPSMRPSIQEIKESTWFRKGPREISAVKEKVLSENATATNAAPVLAARRKEIAHEDKTLVATKLNAFEIIAFSAGLDLSGLFIKECRKETRFTSDKPALAIISKLEDVAKALNLRIRKKDNNTVIIQGRKHGGNGVLQFDTQIFEITPS…
				S_TKc domain	YEMGKLLGKGAFGKVHYARDLESNQGVAIKIMDKDRVLKAGLSEQVKREITTMRLVEHKNIVRLHEVMATRNKIYIIMEYAKGGELLDKVKRSGRLTEADTHRYFQQLIGALDHCHSRGVYHRDLKRENLLLDENGDLKVSDFGLSAFSESRRTDGLLHTVCGTPVYIAPEVIKKTGYDGAKSDIWSCGVVLFVLAAGYLPFQGPNMMEIYRKIHDSDFRCPSWFSHKLKRLLYKILNPNPSMRPSIQEIKESTWF
	ZmSnRK3.40	Zm00001eb406290	1	CDS	ATGAACACCAGAGGGAAGACTTTGACGGAGCGGTACGAGATGGGGAAGCTGTTGGGGACAGGCGCGTTCGGGAAGGTACACTATGCAAGGGACCTCGAGTCCAACCAGGGTGTTGCTATCAAGATCATGGACAAGGACAGGGTGCTCAAGGCCGGGCTCTCGGAGCAGGTAAAGCGTGAGATCACGACTATGCGGCTGGTGGAACACAAAAACATCGTTCGTCTCCATGAGGTCATGGCGACGCGGAACAAGATCTACATCATCATGGAGTATGCCAAAGGGGGTGAGCTCATGGACAAGATTAAGAGGAGCGGCAGGCTCACGGAGGCTGACGCACACAGATACTTCGAGCAGCTCATCGACGCACTGGATCACTGCCACAGCCGAGGCGTGTACCAC…
				Protein	MNTRGKTLTERYEMGKLLGTGAFGKVHYARDLESNQGVAIKIMDKDRVLKAGLSEQVKREITTMRLVEHKNIVRLHEVMATRNKIYIIMEYAKGGELMDKIKRSGRLTEADAHRYFEQLIDALDHCHSRGVYHRDLKPENLLLDENGDLKVSDFGLSAFSESRRTDGLLHTVCGTPIYIAPEVVRKTGYDGAKSDIWSCGVVLFVLAAGYLPFQGPNLMEIYRKIHNSDFRCPSSFSHKLKRLLYKILKPNPSMRPSIQEIKESTWFRKGPREISAVNEKVLSENATTTNAAPVLPSRRKEIAHEDMKSLVATNLNAFEIIALSAGLDMSGLFINECRKETRFTSDKPALAIISKLEDVAKALNLRIRKKDNNTVSIQGRKEGGNGVLQFDMQIFEITP…
				S_TKc domain	YEMGKLLGTGAFGKVHYARDLESNQGVAIKIMDKDRVLKAGLSEQVKREITTMRLVEHKNIVRLHEVMATRNKIYIIMEYAKGGELMDKIKRSGRLTEADAHRYFEQLIDALDHCHSRGVYHRDLKPENLLLDENGDLKVSDFGLSAFSESRRTDGLLHTVCGTPIYIAPEVVRKTGYDGAKSDIWSCGVVLFVLAAGYLPFQGPNLMEIYRKIHNSDFRCPSSFSHKLKRLLYKILKPNPSMRPSIQEIKESTWF
	ZmSnRK3.41	Zm00001eb406250	1	CDS	ATGAAGACCAGAGGGAAGACTTTGACGGAGCGATACGAGATGGGGAAGCTGCTGGGGAAAGGCGCGTTCGGGAAGGTGCACTATGCAAGGGACCTCGAGTCCAACCAGGGTGTTGCTATCAAGATCATGGACAAGGAAAGGGTGCTCAAGGCCGGGCTCTCGGAGCAGGTAAAGCGCGAGATCACGACGATGCGGCTGGTGGAACACAAAAACATCGTTCGTCTCCATGAGGTCATGGCGACGCGGAACAAGATCTACATCATCATGGAGTATGCGAAAGGGGGTGAGCTCTTGGACAAGGTTAAGAGGAGCGGCAGGCTGACGGAGGCTGACACACACAGATACTTCCAACAGCTCATTGGCGCACTGGATCACTGCCACAGCCGAGGTGTATACCAC…
				Protein	MKTRGKTLTERYEMGKLLGKGAFGKVHYARDLESNQGVAIKIMDKERVLKAGLSEQVKREITTMRLVEHKNIVRLHEVMATRNKIYIIMEYAKGGELLDKVKRSGRLTEADTHRYFQQLIGALDHCHSRGVYHRDLKPENLLLNENGDLKVTDFGLSAFSESRRTDGLLHTVCGTPVYIAPEVIKKTGYDGAKSDIWSCGVVLFVLAAGYLPFQGPNLMEIYRKINDSDFRCPGWFSHKLKRLLYKILNPNPSMRPSIQEIKESTWFRKGPREISAVKEKVLSENATATNAAPVLAARRKEIAHEDMKPLVATKLNAFEIIAFSAGLDLSGLFIKECRKETRFTSDKPALAIISKLEDVAKALNLRIRKKDNNTVIIQGRKHGGNGVLQFDTQIFEITP…
				S_TKc domain	YEMGKLLGKGAFGKVHYARDLESNQGVAIKIMDKERVLKAGLSEQVKREITTMRLVEHKNIVRLHEVMATRNKIYIIMEYAKGGELLDKVKRSGRLTEADTHRYFQQLIGALDHCHSRGVYHRDLKPENLLLNENGDLKVTDFGLSAFSESRRTDGLLHTVCGTPVYIAPEVIKKTGYDGAKSDIWSCGVVLFVLAAGYLPFQGPNLMEIYRKINDSDFRCPGWFSHKLKRLLYKILNPNPSMRPSIQEIKESTWF
	ZmSnRK3.42	Zm00001eb408610	1	CDS	ATGAAGACTAGAGGGAAGACTTTGATGGAGCGGTACGAGATGGAGAAGCTGCTAGGGAAAGGCACGTTTGGGAAGGTGCACTATGCAAGGGACCTCGAGTCCAGCCAGGGTGTTGCTATCAAGATCATGGACAAGGACAGAGTGCTCAAGGTCAGGCTCTCGGAGCAGGTAAAGCGTGAGATCACGACAATGCGGCTGGTGGAACACAAAAACATCGTTTGTCTTCATGAGGTCATGGCGACGTGGAACAAGATCTACATCATCATGGAGTATGCTAAAGGGGGTGAGCTCTGGGACAAGGTTAAGAGGAGCGGCAGGCTCACGGAGGCTGACGCACACAGATACTTCCAGCAACTCATTAGCGCACTGGATCACTGCCACAGCCGAGGCGTGTACCAC…
				Protein	MKTRGKTLMERYEMEKLLGKGTFGKVHYARDLESSQGVAIKIMDKDRVLKVRLSEQVKREITTMRLVEHKNIVCLHEVMATWNKIYIIMEYAKGGELWDKVKRSGRLTEADAHRYFQQLISALDHCHSRGVYHRDLKPENLLLDENGDLKVSDFGLSAFSESRRTDGLLHTVCGTSMYIAPEVIRKTGYDGAKSDIWSCGVVLFILAAGYLPFQGPNLMEIYRKIHDSDFKCPNWFSHKLKRLLYKILNPNPSMRPSIQEIKESTWFRKGPREISAVNKKVLSENATTTNAARVLPSRRKEIAHEDMKSLVATNLNAFEIIALSAGLDLSGLFIKECRKETRFTSDKPVLAIIAKLEDAAKALNLRIRKTDNNTVSIQGRKEGRNGVLQFDTQIFEITP…
				S_TKc domain	YEMEKLLGKGTFGKVHYARDLESSQGVAIKIMDKDRVLKVRLSEQVKREITTMRLVEHKNIVCLHEVMATWNKIYIIMEYAKGGELWDKVKRSGRLTEADAHRYFQQLISALDHCHSRGVYHRDLKPENLLLDENGDLKVSDFGLSAFSESRRTDGLLHTVCGTSMYIAPEVIRKTGYDGAKSDIWSCGVVLFILAAGYLPFQGPNLMEIYRKIHDSDFKCPNWFSHKLKRLLYKILNPNPSMRPSIQEIKESTWF

## Sheet: S3
Table S3. The information of SnRKs in A. thaliana and O. sativa.
Species	Subfamily	Gene Name	Gene ID	Exon Number	Sequence Type	Length	Sequences
A. thaliana	SnRK1	AtSnRK1.1	AT3G01090	10	CDS	1539	ATGGATGGATCAGGCACAGGCAGTAGAAGTGGGGTAGAATCGATTCTACCAAATTACAAGCTTGGGAGAACTCTTGGTATTGGTTCCTTTGGTAGGGTGAAGATAGCTGAGCATGCATTGACAGGACATAAGGTTGCTATCAAGATCCTCAATCGTCGCAAAATCAAGAACATGGAGATGGAGGAGAAAGTGAGGAGAGAGATCAAAATCTTGAGACTATTTATGCATCCTCACATCATCCGTCTCTATGAGGTTATAGAGACTCCCACAGATATTTATCTTGTCATGGAGTATGTGAACTCTGGTGAGCTATTTGACTATATTGTTGAGAAGGGTAGATTGCAGGAGGATGAGGCGAGGAACTTTTTTCAGCAGATAATATCAGGAGTGGAATACTGC…
					Protein	512	MDGSGTGSRSGVESILPNYKLGRTLGIGSFGRVKIAEHALTGHKVAIKILNRRKIKNMEMEEKVRREIKILRLFMHPHIIRLYEVIETPTDIYLVMEYVNSGELFDYIVEKGRLQEDEARNFFQQIISGVEYCHRNMVVHRDLKPENLLLDSKCNVKIADFGLSNIMRDGHFLKTSCGSPNYAAPEVISGKLYAGPEVDVWSCGVILYALLCGTLPFDDENIPNLFKKIKGGIYTLPSHLSPGARDLIPRMLVVDPMKRVTIPEIRQHPWFQAHLPRYLAVPPPDTVQQAKKIDEEILQEVINMGFDRNHLIESLRNRTQNDGTVTYYLILDNRFRASSGYLGAEFQETMEGTPRMHPAESVASPVSHRLPGLMEYQGVGLRSQYPVERKWALGLQSRA…
		AtSnRK1.2	AT3G29160	10	CDS	1539	ATGGATCATTCATCAAATAGATTTGGCAATAATGGAGTGGAATCGATTTTACCGAATTACAAGCTTGGTAAAACTCTTGGAATTGGGTCTTTTGGGAAGGTGAAAATAGCAGAGCATGTTGTCACAGGGCATAAGGTTGCTATCAAAATCCTTAATCGTCGTAAGATCAAGAACATGGAGATGGAAGAGAAAGTGAGGAGGGAGATTAAGATTCTACGGTTGTTTATGCATCCTCATATTATTCGGCAGTATGAGGTAATAGAGACCACGAGTGACATTTATGTTGTGATGGAGTATGTCAAGTCTGGAGAGCTCTTTGATTATATTGTTGAGAAAGGCAGATTACAAGAAGATGAGGCTCGTAACTTTTTCCAGCAGATAATATCTGGTGTAGAGTAC…
					Protein	512	MDHSSNRFGNNGVESILPNYKLGKTLGIGSFGKVKIAEHVVTGHKVAIKILNRRKIKNMEMEEKVRREIKILRLFMHPHIIRQYEVIETTSDIYVVMEYVKSGELFDYIVEKGRLQEDEARNFFQQIISGVEYCHRNMVVHRDLKPENLLLDSRCNIKIADFGLSNVMRDGHFLKTSCGSPNYAAPEVISGKLYAGPEVDVWSCGVILYALLCGTLPFDDENIPNLFKKIKGGIYTLPSHLSSEARDLIPRMLIVDPVKRITIPEIRQHRWFQTHLPRYLAVSPPDTVEQAKKINEEIVQEVVNMGFDRNQVLESLRNRTQNDATVTYYLLLDNRFRVPSGYLESEFQETTDSGSNPMRTPEAGASPVGHWIPAHVDHYGLGARSQVPVDRKWALGLQS…
		AtSnRK1.3	AT5G39440	10	CDS	541	ATGGATGGATCATCGGAAAAAACTACCAATAAATTAGTATCGATTCTACCAAATTATAGGATTGGTAAGACTCTTGGACATGGATCCTTTGCGAAAGTGAAATTAGCACTGCATGTAGCTACTGGTCACAAAGTTGCTATCAAAATTCTTAATCGCTCTAAGATTAAGAACATGGGTATTGAGATCAAAGTACAAAGGGAGATCAAAATTCTCAGATTTTTGATGCATCCTCATATCATCCGTCAATATGAAGTTATAGAGACGCCAAATGACATTTATGTTGTGATGGAATATGTTAAGTCTGGAGAACTATTTGACTATATTGTAGAGAAAGGTAAATTACAGGAAGACGAGGCTCGTCATCTTTTTCAGCAGATCATATCTGGTGTAGAGTATTGT…
					Protein	494	MDGSSEKTTNKLVSILPNYRIGKTLGHGSFAKVKLALHVATGHKVAIKILNRSKIKNMGIEIKVQREIKILRFLMHPHIIRQYEVIETPNDIYVVMEYVKSGELFDYIVEKGKLQEDEARHLFQQIISGVEYCHRNMIVHRDLKPENVLLDSQCNIKIVDFGLSNVMHDGHFLKTSCGSPNYAAPEVISGKPYGPDVDIWSCGVILYALLCGTLPFDDENIPNVFEKIKRGMYTLPNHLSHFARDLIPRMLMVDPTMRISITEIRQHPWFNNHLPLYLSIPPLDTIDQAKKIEEEIIQNVVNIGFDRNHVVDSLANRIQNEATVAYHLILDNRNQNSVPNDPFQSKFKEISDGIFNSTLPVQNITSHVGHSFSALYGLKSNVKDDKTWTLGLQSQGSPY…
	SnRK2	AtSRK2.1	AT5G08590	9	CDS	1062	ATGGACAAGTATGACGTTGTCAAGGATCTGGGAGCTGGAAATTTCGGTGTGGCTCGCCTTCTCAGGCACAAGGACACCAAAGAGCTTGTTGCCATGAAATACATCGAGAGAGGTCGCAAGATAGATGAGAACGTGGCGAGAGAGATTATTAATCACAGATCACTTAAACATCCTAATATCATCCGGTTCAAGGAGGTGATCCTGACACCTACTCATCTTGCTATTGTGATGGAGTATGCTTCTGGAGGAGAGCTCTTTGATCGAATCTGTACTGCCGGTAGATTTAGTGAAGCTGAGGCTAGGTACTTCTTTCAACAGCTGATTTGTGGTGTTGATTACTGCCATTCCTTGCAAATATGTCATAGAGACCTGAAGCTTGAGAACACACTGCTCGATGGG…
					Protein	353	MDKYDVVKDLGAGNFGVARLLRHKDTKELVAMKYIERGRKIDENVAREIINHRSLKHPNIIRFKEVILTPTHLAIVMEYASGGELFDRICTAGRFSEAEARYFFQQLICGVDYCHSLQICHRDLKLENTLLDGSPAPLLKICDFGYSKSSILHSRPKSTVGTPAYIAPEVLSRREYDGKHADVWSCGVTLYVMLVGAYPFEDPNDPKNFRKTIQRIMAVQYKIPDYVHISQECKHLLSRIFVTNSAKRITLKEIKNHPWYLKNLPKELLESAQAAYYKRDTSFSLQSVEDIMKIVGEARNPAPSTSAVKSSGSGADEEEEEDVEAEVEEEEDDEDEYEKHVKEAQSCQESDKA
		AtSRK2.2	AT3G50500	9	CDS	1089	ATGGATCCGGCGACTAATTCACCGATTATGCCGATTGATTTACCGATTATGCACGACAGTGATCGTTACGACTTCGTTAAAGATATTGGCTCTGGTAATTTCGGCGTTGCTCGTCTCATGACCGATAGAGTCACCAAGGAGCTTGTTGCTGTTAAATACATCGAGAGAGGAGAAAAGATTGATGAAAATGTTCAGAGGGAGATTATCAATCATAGATCATTGAGACATCCTAATATTGTTAGGTTTAAAGAGGTGATTTTGACGCCTTCCCATTTGGCTATTGTTATGGAATATGCTGCTGGTGGAGAACTTTATGAGCGGATTTGTAATGCCGGACGGTTTAGTGAAGATGAGGCTCGGTTCTTCTTTCAGCAGCTTATATCTGGAGTTAGCTATTGT…
					Protein	362	MDPATNSPIMPIDLPIMHDSDRYDFVKDIGSGNFGVARLMTDRVTKELVAVKYIERGEKIDENVQREIINHRSLRHPNIVRFKEVILTPSHLAIVMEYAAGGELYERICNAGRFSEDEARFFFQQLISGVSYCHAMQICHRDLKLENTLLDGSPAPRLKICDFGYSKSSVLHSQPKSTVGTPAYIAPEILLRQEYDGKLADVWSCGVTLYVMLVGAYPFEDPQEPRDYRKTIQRILSVTYSIPEDLHLSPECRHLISRIFVADPATRITIPEITSDKWFLKNLPGDLMDENRMGSQFQEPEQPMQSLDTIMQIISEATIPTVRNRCLDDFMADNLDLDDDMDDFDSESEIDVDSSGEIVYAL
		AtSRK2.3	AT5G66880	9	CDS	1086	ATGGATCGAGCTCCGGTGACCACAGGACCGTTGGATATGCCGATTATGCACGACAGTGATCGATATGACTTCGTTAAGGATATTGGTTCTGGTAATTTCGGTGTTGCTCGTCTTATGAGAGATAAACTCACTAAAGAGCTTGTTGCTGTCAAGTACATCGAGAGAGGAGACAAGATTGATGAAAATGTTCAAAGGGAGATCATTAACCACAGGTCACTAAGGCATCCTAATATTGTCAGATTTAAAGAGGTCATTTTGACGCCGACTCATCTGGCTATCATAATGGAATATGCTTCTGGCGGTGAACTTTACGAGCGGATTTGCAATGCAGGACGGTTTAGTGAAGATGAGGCTCGGTTCTTCTTTCAGCAGCTTCTATCTGGAGTCAGTTATTGTCAT…
					Protein	361	MDRAPVTTGPLDMPIMHDSDRYDFVKDIGSGNFGVARLMRDKLTKELVAVKYIERGDKIDENVQREIINHRSLRHPNIVRFKEVILTPTHLAIIMEYASGGELYERICNAGRFSEDEARFFFQQLLSGVSYCHSMQICHRDLKLENTLLDGSPAPRLKICDFGYSKSSVLHSQPKSTVGTPAYIAPEVLLRQEYDGKIADVWSCGVTLYVMLVGAYPFEDPEEPRDYRKTIQRILSVKYSIPDDIRISPECCHLISRIFVADPATRISIPEIKTHSWFLKNLPADLMNESNTGSQFQEPEQPMQSLDTIMQIISEATIPAVRNRCLDDFMTDNLDLDDDMDDFDSESEIDIDSSGEIVYAL
		AtSRK2.4	AT1G10940	9	CDS	1092	ATGGACAAGTACGAGCTGGTGAAAGACATAGGTGCTGGGAATTTTGGAGTTGCCAGGCTCATGAAGGTCAAAAACTCTAAGGAACTTGTTGCCATGAAGTACATCGAGCGTGGTCCTAAGATTGATGAGAATGTGGCAAGAGAGATCATTAATCACAGATCACTTCGCCATCCGAATATAATCCGGTTCAAGGAGGTGGTGTTGACTCCAACCCATCTTGCCATTGCCATGGAATATGCTGCTGGTGGTGAACTATTCGAGCGTATATGCAGTGCTGGAAGATTTAGTGAGGATGAGGCGAGATATTTCTTCCAGCAGCTTATATCAGGTGTTAGCTATTGCCATGCTATGCAAATATGCCATAGAGATCTGAAGCTCGAGAATACGCTCTTGGATGGA…
					Protein	363	MDKYELVKDIGAGNFGVARLMKVKNSKELVAMKYIERGPKIDENVAREIINHRSLRHPNIIRFKEVVLTPTHLAIAMEYAAGGELFERICSAGRFSEDEARYFFQQLISGVSYCHAMQICHRDLKLENTLLDGSPAPRLKICDFGYSKSSLLHSRPKSTVGTPAYIAPEVLSRREYDGKMADVWSCGVTLYVMLVGAYPFEDQEDPKNFRKTIQKIMAVQYKIPDYVHISQDCKNLLSRIFVANSLKRITIAEIKKHSWFLKNLPRELTETAQAAYFKKENPTFSLQTVEEIMKIVADAKTPPPVSRSIGGFGWGGNGDADGKEEDAEDVEEEEEEVEEEEDDEDEYDKTVKEVHASGEVRIS
		AtSRK2.5	AT5G63650	9	CDS	1083	ATGGACAAGTATGAGGTTGTGAAGGATTTGGGAGCTGGAAATTTTGGTGTGGCTCGTCTTCTTAGACACAAAGAGACCAAAGAGCTCGTTGCTATGAAATACATTGAGAGAGGTCGCAAGATTGATGAGAATGTGGCAAGAGAGATTATCAATCATAGATCACTTAGGCATCCTAATATCATCAGATTCAAGGAGGTGATTCTGACTCCAACTCATCTTGCAATTGTAATGGAGTATGCTTCTGGAGGAGAGCTCTTTGAAAGAATCTGTAATGCTGGTAGATTCAGTGAAGCTGAGGCTAGATACTTCTTTCAGCAGCTGATTTGTGGCGTGGATTACTGTCATTCACTGCAAATATGTCATAGAGATTTGAAGCTTGAGAATACACTGCTTGATGGT…
					Protein	360	MDKYEVVKDLGAGNFGVARLLRHKETKELVAMKYIERGRKIDENVAREIINHRSLRHPNIIRFKEVILTPTHLAIVMEYASGGELFERICNAGRFSEAEARYFFQQLICGVDYCHSLQICHRDLKLENTLLDGSPAPLLKICDFGYSKSSLLHSRPKSTVGTPAYIAPEVLSRREYDGKHADVWSCGVTLYVMLVGGYPFEDPDDPRNFRKTIQRIMAVQYKIPDYVHISQECRHLLSRIFVTNSAKRITLKEIKKHPWYLKNLPKELTEPAQAAYYKRETPSFSLQSVEDIMKIVGEARNPAPSSNAVKGFDDDEEDVEDEVEEEEEEEEEEEEEEEEEEDEYEKHVKEAHSCQEPPKA
		AtSRK2.6	AT4G33950	10	CDS	1089	ATGGATCGACCAGCAGTGAGTGGTCCAATGGATTTGCCGATTATGCACGATAGTGATAGGTATGAACTCGTCAAGGATATTGGCTCCGGTAATTTTGGAGTTGCGAGATTGATGAGAGACAAGCAAAGTAATGAGCTTGTTGCTGTTAAATATATCGAGAGAGGTGAGAAGATAGATGAAAATGTAAAAAGGGAGATAATCAACCACAGGTCCTTAAGACATCCCAATATCGTTAGATTCAAAGAGGTTATATTAACACCAACCCATTTAGCCATTGTTATGGAATATGCATCTGGAGGAGAACTTTTCGAGCGAATCTGCAATGCAGGCCGCTTCAGCGAAGACGAGGCGAGGTTTTTCTTCCAGCAACTCATTTCAGGAGTTAGTTACTGTCATGCT…
					Protein	362	MDRPAVSGPMDLPIMHDSDRYELVKDIGSGNFGVARLMRDKQSNELVAVKYIERGEKIDENVKREIINHRSLRHPNIVRFKEVILTPTHLAIVMEYASGGELFERICNAGRFSEDEARFFFQQLISGVSYCHAMQVCHRDLKLENTLLDGSPAPRLKICDFGYSKSSVLHSQPKSTVGTPAYIAPEVLLKKEYDGKVADVWSCGVTLYVMLVGAYPFEDPEEPKNFRKTIHRILNVQYAIPDYVHISPECRHLISRIFVADPAKRISIPEIRNHEWFLKNLPADLMNDNTMTTQFDESDQPGQSIEEIMQIIAEATVPPAGTQNLNHYLTGSLDIDDDMEEDLESDLDDLDIDSSGEIVYAM
		AtSRK2.7	AT4G40010	9	CDS	1053	ATGGAGAGATACGACATCTTAAGAGATCTTGGTTCCGGTAACTTTGGAGTTGCTAAGCTTGTCAGAGAAAAAGCCAACGGAGAGTTTTACGCCGTTAAATACATCGAAAGAGGCCTTAAGATTGATGAACATGTTCAGAGAGAGATCATAAACCACAGAGACTTGAAGCATCCTAATATCATCAGATTTAAAGAGGTTTTTGTAACACCAACACATCTTGCCATAGTAATGGAGTATGCAGCTGGTGGTGAACTTTTTGAAAGAATTTGCAATGCCGGTAGATTCAGCGAAGACGAAGGAAGATATTATTTCAAACAACTTATCTCGGGAGTTAGCTATTGTCACGCTATGCAAATATGTCACAGAGACCTTAAGCTCGAGAATACACTCTTAGACGGG…
					Protein	350	MERYDILRDLGSGNFGVAKLVREKANGEFYAVKYIERGLKIDEHVQREIINHRDLKHPNIIRFKEVFVTPTHLAIVMEYAAGGELFERICNAGRFSEDEGRYYFKQLISGVSYCHAMQICHRDLKLENTLLDGSPSSHLKICDFGYSKSSVLHSQPKSTVGTPAYVAPEVLSRKEYNGKIADVWSCGVTLYVMLVGAYPFEDPEDPRNIRNTIQRILSVHYTIPDYVRISSECKHLLSRIFVADPDKRITVPEIEKHPWFLKGPLVVPPEEEKCDNGVEEEEEEEEKCRQSVEEIVKIIEEARKGVNGTDNNGGLGLIDGSIDLDDIDDADIYDDVDDDEERNGDFVCAL
		AtSRK2.9	AT2G23030	9	CDS	1020	ATGGAGAAGTATGAGATGGTGAAGGATTTAGGATTTGGTAATTTCGGATTGGCTCGGCTTATGCGTAATAAGCAAACAAACGAGCTTGTGGCTGTCAAATTCATCGATCGAGGCTACAAGATAGATGAGAACGTTGCAAGAGAAATAATCAATCATAGAGCTCTCAACCATCCGAATATTGTTCGGTTTAAAGAGGTTGTTTTAACTCCGACACATCTTGGAATAGTAATGGAGTATGCAGCTGGAGGAGAACTGTTCGAGCGGATATCTAGCGTGGGTCGATTTAGCGAAGCTGAGGCAAGATATTTCTTTCAACAACTCATTTGTGGAGTCCATTACTTACATGCATTGCAAATATGCCATAGAGATCTGAAATTAGAAAACACATTGCTTGATGGA…
					Protein	339	MEKYEMVKDLGFGNFGLARLMRNKQTNELVAVKFIDRGYKIDENVAREIINHRALNHPNIVRFKEVVLTPTHLGIVMEYAAGGELFERISSVGRFSEAEARYFFQQLICGVHYLHALQICHRDLKLENTLLDGSPAPRLKICDFGYSKSSVLHSNPKSTVGTPAYIAPEVFCRSEYDGKSVDVWSCGVALYVMLVGAYPFEDPKDPRNFRKTVQKIMAVNYKIPGYVHISEDCRKLLSRIFVANPLHRSTLKEIKSHAWFLKNLPRELKEPAQAIYYQRNVNLINFSPQRVEEIMKIVGEARTIPNLSRPVESLGSDKKDDDEEEYLDANDEEWYDDYA
		AtSRK2.10	AT1G60940	9	CDS	1086	ATGGACAAGTACGAGCTTGTTAAAGACATCGGTGCTGGGAATTTTGGAGTGGCGAGGCTCATGAGAGTCAAAAACTCCAAGGAACTCGTTGCTATGAAGTACATCGAGCGTGGACCTAAGATTGATGAGAACGTGGCGAGAGAGATTATTAACCACAGATCACTTCGTCATCCCAATATTATCCGGTTTAAGGAGGTGGTTTTGACACCAACGCACATCGCCATTGCTATGGAATATGCTGCTGGCGGTGAGCTATTTGAGCGTATATGTAGCGCTGGAAGATTCAGTGAGGATGAGGCAAGATACTTTTTCCAGCAGCTTATCTCAGGAGTCAGCTATTGTCATGCTATGCAAATATGCCACAGAGATCTGAAGCTTGAAAATACCCTCTTAGATGGA…
					Protein	361	MDKYELVKDIGAGNFGVARLMRVKNSKELVAMKYIERGPKIDENVAREIINHRSLRHPNIIRFKEVVLTPTHIAIAMEYAAGGELFERICSAGRFSEDEARYFFQQLISGVSYCHAMQICHRDLKLENTLLDGSPAPRLKICDFGYSKSSLLHSMPKSTVGTPAYIAPEVLSRGEYDGKMADVWSCGVTLYVMLVGAYPFEDQEDPKNFKKTIQRIMAVKYKIPDYVHISQDCKHLLSRIFVTNSNKRITIGDIKKHPWFLKNLPRELTEIAQAAYFRKENPTFSLQSVEEIMKIVEEAKTPARVSRSIGAFGWGGGEDAEGKEEDAEEEVEEVEEEEDEEDEYDKTVKQVHASMGEVRVS
	SnRK3	AtCIPK1	AT3G17510	12	CDS	1335	ATGGTGAGAAGGCAAGAGGAGGAGAAGAAGGCGGAGAAGGGAATGCGTCTGGGGAAATACGAGCTAGGGAGGACGCTCGGCGAGGGTAATTTCGGTAAAGTTAAATTCGCTAAAGATACCGTCTCCGGTCATTCCTTCGCCGTTAAAATCATCGACAAGTCTCGTATCGCCGATCTCAACTTCTCCTTACAGATAAAAAGAGAGATCCGGACTCTGAAAATGTTGAAACATCCCCACATTGTTAGATTACATGAGGTCTTGGCTAGCAAAACGAAAATTAATATGGTAATGGAACTTGTTACCGGAGGAGAATTGTTCGACAGAATTGTTTCCAACGGAAAATTAACAGAAACTGATGGAAGAAAAATGTTTCAGCAGCTTATCGATGGAATCAGCTAC…
					Protein	444	MVRRQEEEKKAEKGMRLGKYELGRTLGEGNFGKVKFAKDTVSGHSFAVKIIDKSRIADLNFSLQIKREIRTLKMLKHPHIVRLHEVLASKTKINMVMELVTGGELFDRIVSNGKLTETDGRKMFQQLIDGISYCHSKGVFHRDLKLENVLLDAKGHIKITDFGLSALPQHFRDDGLLHTTCGSPNYVAPEVLANRGYDGAASDIWSCGVILYVILTGCLPFDDRNLAVLYQKICKGDPPIPRWLSPGARTMIKRMLDPNPVTRITVVGIKASEWFKLEYIPSIPDDDDEEEVDTDDDAFSIQELGSEEGKGSDSPTIINAFQLIGMSSFLDLSGFFEQENVSERRIRFTSNSSAKDLLEKIETAVTEMGFSVQKKHAKLRVKQEERNQKGQVGLSVTAE…
		AtCIPK2	AT5G07070	1	CDS	1371	ATGGAGAACAAACCAAGTGTATTAACTGAAAGATATGAAGTTGGGAGGTTATTGGGTCAAGGTACTTTTGCTAAAGTGTATTTTGGAAGGAGTAATCATACCAACGAGAGTGTAGCTATCAAGATGATTGACAAGGACAAAGTTATGAGAGTCGGGCTTAGCCAGCAAATCAAGCGAGAGATCTCTGTAATGAGGATCGCTAAACACCCGAATGTCGTTGAGTTATACGAGGTTATGGCTACAAAGTCAAGGATTTACTTTGTTATTGAGTATTGTAAAGGTGGTGAGCTTTTCAACAAGGTTGCAAAAGGAAAACTTAAAGAAGATGTTGCTTGGAAGTATTTTTATCAGCTTATTAGTGCGGTTGATTTTTGTCACAGCCGCGGAGTTTATCACCGC…
					Protein	456	MENKPSVLTERYEVGRLLGQGTFAKVYFGRSNHTNESVAIKMIDKDKVMRVGLSQQIKREISVMRIAKHPNVVELYEVMATKSRIYFVIEYCKGGELFNKVAKGKLKEDVAWKYFYQLISAVDFCHSRGVYHRDIKPENLLLDDNDNLKVSDFGLSALADCKRQDGLLHTTCGTPAYVAPEVINRKGYEGTKADIWSCGVVLFVLLAGYLPFHDTNLMEMYRKIGKADFKCPSWFAPEVKRLLCKMLDPNHETRITIAKIKESSWFRKGLHLKQKKMEKMEKQQVREATNPMEAGGSGQNENGENHEPPRLATLNAFDIIALSTGFGLAGLFGDVYDKRESRFASQKPASEIISKLVEVAKCLKLKIRKQGAGLFKLERVKEGKNGILTMDAEIFQVTP…
		AtCIPK3	AT2G26980	11	CDS	1149	ATGAATCGGAGACAGCAAGTGAAACGTAGAGTAGGTAAATATGAAGTTGGAAGAACAATTGGAGAAGGAACGTTTGCTAAAGTTAAGTTTGCTAGAAACTCTGAAACTGGAGAACCTGTTGCTCTCAAGATTCTTGATAAAGAGAAAGTTCTCAAGCATAAAATGGCTGAACAGATTAGAAGAGAGATAGCTACTATGAAGTTGATAAAACATCCAAATGTTGTTCAATTATATGAGGTGATGGCAAGTAAGACGAAAATATTTATCATCTTGGAGTATGTTACAGGAGGAGAACTCTTTGATAAGATTGTAAATGATGGGCGGATGAAAGAAGATGAGGCGCGGAGATATTTCCAACAGCTTATACATGCTGTGGACTACTGTCATAGCAGAGGGGTC…
					Protein	382	MNRRQQVKRRVGKYEVGRTIGEGTFAKVKFARNSETGEPVALKILDKEKVLKHKMAEQIRREIATMKLIKHPNVVQLYEVMASKTKIFIILEYVTGGELFDKIVNDGRMKEDEARRYFQQLIHAVDYCHSRGVYHRDLKPENLLLDSYGNLKISDFGLSALSQQVRDDGLLHTSCGTPNYVAPEVLNDRGYDGATADMWSCGVVLYVLLAGYLPFDDSNLMNLYKKISSGEFNCPPWLSLGAMKLITRILDPNPMTRVTPQEVFEDEWFKKDYKPPVFEERDDSNMDDIDAVFKDSEEHLVTEKREEQPAAINAFEIISMSRGLNLENLFDPEQEFKRETRITLRGGANEIIEKIEEAAKPLGFDVQKKNYKVSENSVTEMK
		AtCIPK4	AT4G14580	1	CDS	1281	ATGGAATCTCCATATCCAAAATCACCGGAAAAAATCACAGGGACAGTTCTTCTCGGAAAATACGAACTCGGTCGTCGACTAGGAAGCGGAAGCTTCGCTAAAGTCCATGTAGCTCGTTCCATCTCCACCGGCGAACTCGTAGCTATCAAAATCATCGACAAGCAAAAAACCATAGATTCCGGTATGGAGCCGAGAATAATCCGAGAGATCGAAGCGATGCGCCGCCTCCACAACCACCCAAACGTCCTCAAAATCCACGAAGTCATGGCCACTAAATCCAAGATCTACCTCGTCGTCGAATACGCCGCCGGAGGAGAACTCTTCACCAAACTCATCCGATTCGGCCGCCTTAACGAATCGGCGGCGCGTCGTTATTTCCAACAACTCGCCTCCGCGCTC…
					Protein	426	MESPYPKSPEKITGTVLLGKYELGRRLGSGSFAKVHVARSISTGELVAIKIIDKQKTIDSGMEPRIIREIEAMRRLHNHPNVLKIHEVMATKSKIYLVVEYAAGGELFTKLIRFGRLNESAARRYFQQLASALSFCHRDGIAHRDVKPQNLLLDKQGNLKVSDFGLSALPEHRSNNGLLHTACGTPAYTAPEVIAQRGYDGAKADAWSCGVFLFVLLAGYVPFDDANIVAMYRKIHKRDYRFPSWISKPARSIIYKLLDPNPETRMSIEAVMGTVWFQKSLEISEFQSSVFELDRFLEKEAKSSNAITAFDLISLSSGLDLSGLFERRKRKEKRFTARVSAERVVEKAGMIGEKLGFRVEKKEETKVVGLGKGRTAVVVEVVEFAEGLVVADVKVVVEG…
		AtCIPK5	AT5G10930	1	CDS	1338	ATGGAGGAAGAACGGCGAGTTCTGTTCGGAAAGTACGAGATGGGAAGGTTATTAGGCAAAGGAACCTTCGCCAAAGTCTATTACGGCAAAGAGATCATCGGCGGCGAGTGCGTCGCAATCAAAGTCATCAACAAGGATCAAGTAATGAAGAGACCTGGAATGATGGAACAAATCAAACGCGAGATTTCAATCATGAAGCTCGTTCGTCATCCCAACATAGTTGAATTGAAAGAAGTCATGGCTACGAAGACCAAGATCTTCTTCGTCATGGAGTTCGTTAAAGGCGGCGAGCTTTTCTGCAAAATCTCTAAAGGTAAGTTACACGAAGACGCTGCTCGTAGATATTTCCAGCAATTGATCTCAGCCGTTGATTATTGCCATAGTAGAGGCGTTTCTCAT…
					Protein	445	MEEERRVLFGKYEMGRLLGKGTFAKVYYGKEIIGGECVAIKVINKDQVMKRPGMMEQIKREISIMKLVRHPNIVELKEVMATKTKIFFVMEFVKGGELFCKISKGKLHEDAARRYFQQLISAVDYCHSRGVSHRDLKPENLLLDENGDLKISDFGLSALPEQILQDGLLHTQCGTPAYVAPEVLKKKGYDGAKADIWSCGVVLYVLLAGCLPFQDENLMNMYRKIFRADFEFPPWFSPEARRLISKLLVVDPDRRISIPAIMRTPWLRKNFTPPLAFKIDEPICSQSSKNNEEEEEDGDCENQTEPISPKFFNAFEFISSMSSGFDLSSLFESKRKVQSVFTSRSSATEVMEKIETVTKEMNMKVKRTKDFKVKMEGKTEGRKGRLSMTAEVFEVAPEI…
		AtCIPK6	AT4G30960	1	CDS	1326	ATGGTCGGAGCAAAACCGGTGGAGAATGGATCTGACGGTGGTAGTAGTACGGGGCTGCTTCACGGCCGTTACGAGCTAGGGCGTCTTCTAGGTCACGGAACATTCGCGAAGGTGTACCACGCTCGTAACATACAAACCGGAAAAAGCGTGGCGATGAAAGTCGTCGGAAAAGAGAAAGTGGTGAAAGTTGGTATGGTTGATCAGATCAAACGAGAGATCTCTGTGATGAGGATGGTGAAACATCCAAACATCGTCGAGCTTCACGAAGTCATGGCGAGTAAATCCAAGATCTATTTCGCCATGGAGCTTGTACGAGGCGGTGAGTTATTCGCTAAGGTGGCTAAAGGAAGACTACGTGAAGACGTAGCTCGTGTTTATTTCCAGCAATTGATCTCAGCC…
					Protein	441	MVGAKPVENGSDGGSSTGLLHGRYELGRLLGHGTFAKVYHARNIQTGKSVAMKVVGKEKVVKVGMVDQIKREISVMRMVKHPNIVELHEVMASKSKIYFAMELVRGGELFAKVAKGRLREDVARVYFQQLISAVDFCHSRGVYHRDLKPENLLLDEEGNLKVTDFGLSAFTEHLKQDGLLHTTCGTPAYVAPEVILKKGYDGAKADLWSCGVILFVLLAGYLPFQDDNLVNMYRKIYRGDFKCPGWLSSDARRLVTKLLDPNPNTRITIEKVMDSPWFKKQATRSRNEPVAATITTTEEDVDFLVHKSKEETETLNAFHIIALSEGFDLSPLFEEKKKEEKREMRFATSRPASSVISSLEEAARVGNKFDVRKSESRVRIEGKQNGRKGKLAVEAEIFA…
		AtCIPK7	AT3G23000	1	CDS	1290	ATGGAATCACTTCCCCAGCCGCAAAACCAATCATCTCCGGCAACAACTCCGGCGAAGATCCTCCTTGGGAAATACGAACTCGGTCGTCGTCTCGGTAGCGGAAGCTTCGCGAAAGTCCATTTAGCTCGATCAATCGAATCCGACGAGCTCGTCGCCGTTAAAATCATCGAGAAGAAGAAAACAATCGAATCCGGTATGGAACCAAGAATAATCAGAGAGATCGATGCGATGCGTCGTCTTCGTCATCATCCAAACATACTCAAGATCCATGAAGTTATGGCAACCAAATCTAAGATCTATCTCGTAATGGAACTCGCTTCCGGTGGTGAACTTTTCTCAAAAGTCCTCCGTCGTGGACGTCTTCCTGAATCAACGGCGCGTCGTTACTTTCAACAACTC…
					Protein	429	MESLPQPQNQSSPATTPAKILLGKYELGRRLGSGSFAKVHLARSIESDELVAVKIIEKKKTIESGMEPRIIREIDAMRRLRHHPNILKIHEVMATKSKIYLVMELASGGELFSKVLRRGRLPESTARRYFQQLASALRFSHQDGVAHRDVKPQNLLLDEQGNLKVSDFGLSALPEHLQNGLLHTACGTPAYTAPEVISRRGYDGAKADAWSCGVILFVLLVGDVPFDDSNIAAMYRKIHRRDYRFPSWISKQAKSIIYQMLDPNPVTRMSIETVMKTNWFKKSLETSEFHRNVFDSEVEMKSSVNSITAFDLISLSSGLDLSGLFEAKKKKERRFTAKVSGVEVEEKAKMIGEKLGYVVKKKMMKKEGEVKVVGLGRGRTVIVVEAVELTVDVVVVEVK…
		AtCIPK8	AT4G24400	14	CDS	1338	ATGGTGGTAAGGAAGGTGGGCAAGTATGAATTAGGTAGAACAATCGGCGAAGGTACTTTCGCTAAAGTCAAGTTCGCTCAGAATACAGAGACCGGTGAGAGCGTCGCCATGAAAATCGTGGATCGTAGCACAATCATCAAGCGCAAGATGGTGGATCAGATTAAGAGAGAGATCTCGATTATGAAGCTTGTTCGTCATCCTTGTGTTGTTCGTCTTTATGAGGTTCTAGCAAGCCGTACAAAGATTTATATCATCCTGGAGTACATTACTGGTGGTGAACTGTTTGATAAGATTGTTCGTAATGGACGACTTAGTGAGTCAGAAGCTAGGAAATACTTTCACCAGCTTATTGATGGAGTTGATTACTGTCATAGTAAAGGTGTTTACCACAGAGATCTA…
					Protein	445	MVVRKVGKYELGRTIGEGTFAKVKFAQNTETGESVAMKIVDRSTIIKRKMVDQIKREISIMKLVRHPCVVRLYEVLASRTKIYIILEYITGGELFDKIVRNGRLSESEARKYFHQLIDGVDYCHSKGVYHRDLKPENLLLDSQGNLKISDFGLSALPEQGVTILKTTCGTPNYVAPEVLSHKGYNGAVADIWSCGVILYVLMAGYLPFDEMDLPTLYSKIDKAEFSCPSYFALGAKSLINRILDPNPETRITIAEIRKDEWFLKDYTPVQLIDYEHVNLDDVYAAFDDPEEQTYAQDGTRDTGPLTLNAFDLIILSQGLNLATLFDRGKDSMKHQTRFISHKPANVVLSSMEVVSQSMGFKTHIRNYKMRVEGLSANKTSHFSVILEVFKVAPSILMVD…
		AtCIPK9	AT1G01140	14	CDS	1344	ATGAGTGGAAGCAGAAGGAAGGCGACGCCGGCGAGTAGGACGCGAGTAGGGAATTACGAGATGGGACGAACTCTCGGAGAAGGAAGCTTCGCTAAGGTGAAATACGCCAAGAACACCGTCACCGGAGATCAAGCCGCTATCAAAATCCTCGACCGAGAAAAGGTCTTCCGTCACAAAATGGTCGAACAGCTTAAAAGAGAAATATCTACAATGAAACTGATTAAACATCCAAATGTGGTTGAAATCATTGAGGTTATGGCGAGCAAAACGAAGATCTATATCGTTCTTGAGCTTGTCAATGGAGGTGAACTCTTTGATAAAATCGCGCAACAAGGGAGGCTTAAGGAGGATGAAGCTCGGAGATATTTTCAGCAGCTCATCAATGCTGTGGATTACTGC…
					Protein	447	MSGSRRKATPASRTRVGNYEMGRTLGEGSFAKVKYAKNTVTGDQAAIKILDREKVFRHKMVEQLKREISTMKLIKHPNVVEIIEVMASKTKIYIVLELVNGGELFDKIAQQGRLKEDEARRYFQQLINAVDYCHSRGVYHRDLKPENLILDANGVLKVSDFGLSAFSRQVREDGLLHTACGTPNYVAPEVLSDKGYDGAAADVWSCGVILFVLMAGYLPFDEPNLMTLYKRICKAEFSCPPWFSQGAKRVIKRILEPNPITRISIAELLEDEWFKKGYKPPSFDQDDEDITIDDVDAAFSNSKECLVTEKKEKPVSMNAFELISSSSEFSLENLFEKQAQLVKKETRFTSQRSASEIMSKMEETAKPLGFNVRKDNYKIKMKGDKSGRKGQLSVATEVF…
		AtCIPK10	AT5G58380	1	CDS	1440	ATGGAAAATAAGCCAAGTGTTTTGACTGATAAATATGATGTTGGGAGGTTATTGGGTCAAGGTACTTTTGCCAAGGTGTATTATGGAAGGAGTATTCTTACTAACCAGAGTGTTGCTATCAAGATGATCGATAAGGAAAAGGTTATGAAAGTTGGGCTTATCGAACAGATCAAGAGAGAGATCTCTGTTATGAGGATTGCTAGACACCCTAACGTTGTGGAGCTATATGAGGTCATGGCAACAAAAACGAGGATCTACTTTGTTATGGAGTATTGTAAAGGTGGAGAGCTTTTCAACAAGGTTGCCAAAGGGAAATTGAGAGATGATGTTGCTTGGAAATACTTTTATCAGCTTATCAACGCAGTTGATTTTTGCCACAGCCGAGAGGTGTATCATCGT…
					Protein	479	MENKPSVLTDKYDVGRLLGQGTFAKVYYGRSILTNQSVAIKMIDKEKVMKVGLIEQIKREISVMRIARHPNVVELYEVMATKTRIYFVMEYCKGGELFNKVAKGKLRDDVAWKYFYQLINAVDFCHSREVYHRDIKPENLLLDDNENLKVSDFGLSALADCKRQDGLLHTTCGTPAYVAPEVINRKGYDGTKADIWSCGVVLFVLLAGYLPFHDSNLMEMYRKIGKADFKAPSWFAPEVRRLLCKMLDPNPETRITIARIRESSWFRKGLHMKQKKMEKRVKEINSVEAGTAGTNENGAGPSENGAGPSENGDRVTEENHTDEPTNLNAFDLIALSAGFDLAGLFGDDNKRESRFTSQKPASVIISKLEEVAQRLKLSIRKREAGLFKLERLKEGRKGI…
		AtCIPK11	AT2G30360	1	CDS	1308	ATGCCAGAGATCGAGATTGCCGCCGGCAGCGGCGACAACAACGACGCCTTATTCGGTAAATATGAGCTCGGAAAGCTTCTCGGATGCGGCGCATTCGCCAAAGTCTTCCACGCACGTGATCGTCGTACCGGCCAAAGCGTCGCCGTGAAAATCCTCAACAAGAAAAAACTCCTCACAAATCCAGCTCTAGCCAACAACATCAAACGCGAGATCTCAATCATGAGAAGATTATCTCATCCAAACATCGTCAAGCTCCACGAAGTAATGGCGACAAAATCAAAGATCTTCTTCGCAATGGAGTTTGTTAAAGGAGGAGAACTATTCAACAAAATCTCAAAACATGGACGTCTTAGCGAAGATTTAAGCCGGAGATATTTCCAGCAACTGATCTCCGCCGTT…
					Protein	435	MPEIEIAAGSGDNNDALFGKYELGKLLGCGAFAKVFHARDRRTGQSVAVKILNKKKLLTNPALANNIKREISIMRRLSHPNIVKLHEVMATKSKIFFAMEFVKGGELFNKISKHGRLSEDLSRRYFQQLISAVGYCHARGVYHRDLKPENLLIDENGNLKVSDFGLSALTDQIRPDGLLHTLCGTPAYVAPEILSKKGYEGAKVDVWSCGIVLFVLVAGYLPFNDPNVMNMYKKIYKGEYRFPRWMSPDLKRFVSRLLDINPETRITIDEILKDPWFVRGGFKQIKFHDDEIEDQKVESSLEAVKSLNAFDLISYSSGLDLSGLFAGCSNSSGESERFLSEKSPEMLAEEVEGFAREENLRMKKKKEEEYGFEMEGQNGKFGIGICISRLNDLLVVVEA…
		AtCIPK12	AT4G18700	1	CDS	1470	ATGGCGGAGAAAATCACGAGAGAGACGTCGTTACCTAAAGAGAGAAGCAGCCCACAAGCTCTAATCCTGGGACGATACGAAATGGGTAAGCTTCTCGGCCATGGTACCTTCGCTAAAGTTTACCTCGCACGTAACGTGAAAACAAACGAAAGCGTAGCAATCAAAGTAATCGACAAGGAGAAAGTTCTCAAAGGAGGTTTAATCGCACACATCAAACGCGAGATCTCGATTCTTCGACGTGTTCGTCACCCAAACATCGTTCAGCTATTCGAAGTCATGGCGACGAAAGCTAAGATCTATTTCGTGATGGAGTATGTTCGTGGAGGTGAGTTATTCAATAAAGTAGCTAAAGGTCGTCTTAAAGAAGAAGTAGCTCGCAAATATTTCCAGCAATTGATC…
					Protein	489	MAEKITRETSLPKERSSPQALILGRYEMGKLLGHGTFAKVYLARNVKTNESVAIKVIDKEKVLKGGLIAHIKREISILRRVRHPNIVQLFEVMATKAKIYFVMEYVRGGELFNKVAKGRLKEEVARKYFQQLISAVTFCHARGVYHRDLKPENLLLDENGNLKVSDFGLSAVSDQIRQDGLFHTFCGTPAYVAPEVLARKGYDAAKVDIWSCGVILFVLMAGYLPFHDRNVMAMYKKIYRGEFRCPRWFSTELTRLLSKLLETNPEKRFTFPEIMENSWFKKGFKHIKFYVEDDKLCNVVDDDELESDSVESDRDSAASESEIEYLEPRRRVGGLPRPASLNAFDIISFSQGFDLSGLFDDDGEGSRFVSGAPVSKIISKLEEIAKVVSFTVRKKDCRV…
		AtCIPK13	AT2G34180	1	CDS	1509	ATGGCTCAAGTACTATCTACACCGTTGGCCATCCCCGGCCCAACGCCAATACAATTCATGGCGGGTCTTCTTGCTCGAATCGTTACAAAAAATACGAACAAAGAGACCAGTACTCCAGAGAGCCCGAGGAGTCCGCGGACTCCACAAGGCTCTATTCTCATGGACAAGTACGAAATAGGAAAGCTTCTTGGCCACGGAAGCTTCGCTAAGGTCTATTTAGCACGGAACATTCATTCTGGCGAGGATGTTGCCATCAAAGTCATTGACAAGGAGAAGATAGTGAAGAGTGGATTGGCCGGTCATATTAAACGGGAGATTTCAATCCTCCGCCGTGTCCGCCACCCTTACATTGTACACCTACTCGAGGTTATGGCTACGAAGACAAAGATTTACATTGTG…
					Protein	502	MAQVLSTPLAIPGPTPIQFMAGLLARIVTKNTNKETSTPESPRSPRTPQGSILMDKYEIGKLLGHGSFAKVYLARNIHSGEDVAIKVIDKEKIVKSGLAGHIKREISILRRVRHPYIVHLLEVMATKTKIYIVMEYVRGGELYNTVARGRLREGTARRYFQQLISSVAFCHSRGVYHRDLKLENLLLDDKGNVKVSDFGLSVVSEQLKQEGICQTFCGTPAYLAPEVLTRKGYEGAKADIWSCGVILFVLMAGYLPFDDKNILVMYTKIYKGQFKCPKWFSPELARLVTRMLDTNPDTRITIPEIMKHRWFKKGFKHVKFYIENDKLCREDDDNDDDDSSSLSSGRSSTASEGDAEFDIKRVDSMPRPASLNAFDILSFSDLSGLFEEGGQGARFVSAA…
		AtCIPK14	AT5G01820	1	CDS	1329	ATGGTAGATTCTGACCCGGTGGAATTTCCGCCGGAGAACCGCCGTGGACAGCTCTTCGGCAAATACGAGGTCGGAAAATTGGTGGGATGCGGCGCCTTCGCGAAAGTGTACCACGGGAGGAGCACAGCGACGGGTCAGAGCGTTGCGATCAAAGTGGTGAGCAAGCAACGGCTGCAGAAAGGAGGACTCAATGGCAACATTCAGAGAGAGATCGCTATCATGCACCGTCTGCGCCACCCTTCTATCGTGCGCCTGTTCGAGGTCCTCGCCACCAAATCCAAGATCTTCTTCGTCATGGAATTCGCCAAGGGCGGTGAGCTATTCGCCAAAGTCTCCAAGGGCAGGTTCTGCGAGGATCTTAGCCGTCGTTATTTCCAGCAGCTCATCTCCGCCGTCGGA…
					Protein	442	MVDSDPVEFPPENRRGQLFGKYEVGKLVGCGAFAKVYHGRSTATGQSVAIKVVSKQRLQKGGLNGNIQREIAIMHRLRHPSIVRLFEVLATKSKIFFVMEFAKGGELFAKVSKGRFCEDLSRRYFQQLISAVGYCHSRGIFHRDLKPENLLLDEKLDLKISDFGLSALTDQIRPDGLLHTLCGTPAYVAPEVLAKKGYDGAKIDIWSCGIILFVLNAGYLPFNDHNLMVMYRKIYKGEFRIPKWTSPDLRRLLTRLLDTNPQTRITIEEIIHDPWFKQGYDDRMSKFHLEDSDMKLPADETDSEMGARRMNAFDIISGSPGFNLSGLFGDARKYDRVERFVSAWTAERVVERLEEIVSAENLTVAKKETWGMKIEGQKGNFAMVVEINQLTDELVMIEV…
		AtCIPK15	AT5G01810	1	CDS	1266	ATGGAGAAGAAAGGATCTGTGTTGATGCTCCGTTATGAGGTTGGGAAGTTTCTCGGTCAAGGTACCTTTGCTAAGGTATACCATGCTAGGCATTTGAAAACTGGTGATAGTGTAGCGATTAAGGTCATCGACAAAGAAAGAATCCTCAAAGTTGGCATGACCGAGCAGATTAAGCGAGAGATCTCTGCCATGAGACTCTTGAGGCATCCCAACATCGTTGAGCTCCATGAAGTCATGGCCACCAAATCTAAAATCTACTTCGTCATGGAACATGTTAAGGGTGGTGAGCTCTTCAACAAAGTGTCAACTGGGAAGCTGAGAGAAGACGTTGCGAGAAAGTACTTTCAGCAGCTTGTACGCGCTGTTGACTTCTGTCACAGCCGTGGAGTATGCCACAGG…
					Protein	421	MEKKGSVLMLRYEVGKFLGQGTFAKVYHARHLKTGDSVAIKVIDKERILKVGMTEQIKREISAMRLLRHPNIVELHEVMATKSKIYFVMEHVKGGELFNKVSTGKLREDVARKYFQQLVRAVDFCHSRGVCHRDLKPENLLLDEHGNLKISDFGLSALSDSRRQDGLLHTTCGTPAYVAPEVISRNGYDGFKADVWSCGVILFVLLAGYLPFRDSNLMELYKKIGKAEVKFPNWLAPGAKRLLKRILDPNPNTRVSTEKIMKSSWFRKGLQEEVKESVEEETEVDAEAEGNASAEKEKKRCINLNAFEIISLSTGFDLSGLFEKGEEKEEMRFTSNREASEITEKLVEIGKDLKMKVRKKEHEWRVKMSAEATVVEAEVFEIAPSYHMVVLKKSGGDTA…
		AtCIPK16	AT2G25090	2	CDS	1410	ATGGAAGAATCAAACCGTAGTAGTACTGTCTTGTTCGACAAATACAACATCGGAAGACTTCTCGGAACCGGTAACTTCGCCAAAGTGTATCACGGAACAGAGATCTCCACCGGCGATGACGTGGCAATCAAAGTCATCAAAAAAGACCACGTTTTCAAACGTCGTGGCATGATGGAGCAAATCGAACGAGAGATCGCCGTCATGCGTCTCCTCCGTCATCCAAACGTGGTCGAGCTCCGCGAAGTAATGGCTACAAAGAAGAAGATTTTCTTCGTCATGGAGTACGTCAACGGCGGAGAGCTTTTCGAAATGATCGATAGAGATGGGAAGCTCCCGGAGGATCTAGCCAGAAAGTATTTCCAACAATTGATATCCGCGGTGGATTTTTGCCACAGCCGC…
					Protein	469	MEESNRSSTVLFDKYNIGRLLGTGNFAKVYHGTEISTGDDVAIKVIKKDHVFKRRGMMEQIEREIAVMRLLRHPNVVELREVMATKKKIFFVMEYVNGGELFEMIDRDGKLPEDLARKYFQQLISAVDFCHSRGVFHRDIKPENLLLDGEGDLKVTDFGLSALMMPEGLGGRRGSSDDLLHTRCGTPAYVAPEVLRNKGYDGAMADIWSCGIVLYALLAGFLPFIDENVMTLYTKIFKAECEFPPWFSLESKELLSRLLVPDPEQRISMSEIKMIPWFRKNFTPSVAFSIDETIPSPPEPPTKKKKKDLNEKEDDGASPRSFNAFQFITSMSSGFDLSNLFEIKRKPKRMFTSKFPAKSVKERLETAAREMDMRVKHVKDCKMKLQRRTEGRKGRLSVT…
		AtCIPK17	AT1G48260	11	CDS	1299	ATGGTGATAAAGGGAATGCGTGTTGGTAAGTACGAGCTTGGGAGGACACTCGGAGAGGGAAATTCCGCAAAAGTTAAATTTGCTATAGATACTCTTACCGGCGAATCATTCGCCATCAAAATCATCGAGAAGTCGTGTATCACACGTCTTAACGTCTCTTTTCAGATTAAGAGAGAGATTCGAACACTCAAAGTTTTGAAGCATCCAAACATTGTCCGATTACATGAGGTCTTGGCTAGCAAAACCAAGATTTACATGGTTCTGGAATGTGTCACTGGAGGAGACTTATTTGACAGAATTGTCTCGAAAGGAAAGCTTTCGGAAACACAAGGACGAAAAATGTTTCAGCAGTTGATTGATGGAGTCAGCTATTGTCATAACAAGGGCGTTTTTCACAGG…
					Protein	432	MVIKGMRVGKYELGRTLGEGNSAKVKFAIDTLTGESFAIKIIEKSCITRLNVSFQIKREIRTLKVLKHPNIVRLHEVLASKTKIYMVLECVTGGDLFDRIVSKGKLSETQGRKMFQQLIDGVSYCHNKGVFHRDLKLENVLLDAKGHIKITDFGLSALSQHYREDGLLHTTCGSPNYVAPEVLANEGYDGAASDIWSCGVILYVILTGCLPFDDANLAVICRKIFKGDPPIPRWISLGAKTMIKRMLDPNPVTRVTIAGIKAHDWFKHDYTPSNYDDDDDVYLIQEDVFMMKEYEEEKSPDSPTIINAFQLIGMSSFLDLSGFFETEKLSERQIRFTSNSLAKDLLENIETIFTEMGFCLQKKHAKLKAIKEESTQKRQCGLSVTAEVFEISPSLNVVE…
		AtCIPK18	AT1G29230	1	CDS	1563	ATGGCTCAAGCCTTGGCTCAACCACCACTGGTGGTCACCACCGTCGTCCCAGACCCGCCGCCGCCGCCACCACCACCGCACCCAAAGCCGTATGCTCTACGATACATGGCGGATCTTCTTGGCCGGATTGGTATAATGGATACAGACAAAGATGGTAACATCAGCCCACAGAGTCCGAGGAGTCCTAGGAGCCCAAGAAACAACATTCTCATGGGGAAGTACGAGCTTGGGAAGCTTCTCGGCCACGGAACCTTTGCAAAGGTTTATTTAGCTCAAAACATCAAATCTGGAGATAAAGTCGCCATTAAAGTCATCGACAAGGAGAAGATTATGAAGAGTGGTTTGGTTGCTCACATCAAACGGGAAATCTCTATCCTCCGCCGTGTCCGTCACCCTTAC…
					Protein	520	MAQALAQPPLVVTTVVPDPPPPPPPPHPKPYALRYMADLLGRIGIMDTDKDGNISPQSPRSPRSPRNNILMGKYELGKLLGHGTFAKVYLAQNIKSGDKVAIKVIDKEKIMKSGLVAHIKREISILRRVRHPYIVHLFEVMATKSKIYFVMEYVGGGELFNTVAKGRLPEETARRYFQQLISSVSFCHGRGVYHRDLKPENLLLDNKGNLKVSDFGLSAVAEQLRQDGLCHTFCGTPAYIAPEVLTRKGYDAAKADVWSCGVILFVLMAGHIPFYDKNIMVMYKKIYKGEFRCPRWFSSDLVRLLTRLLDTNPDTRITIPEIMKNRWFKKGFKHVKFYIEDDKLCREDEDEEEEASSSGRSSTVSESDAEFDVKRMGIGSMPRPSSLNAFDIISFSSGF…
		AtCIPK19	AT5G45810	1	CDS	1452	ATGGCGGATTTGTTAAGAAAAGTGAAATCGATAAAGAAGAAGCAGGATCAGAGCAATCATCAAGCTCTGATCCTTGGCAAATACGAAATGGGTAGGCTTCTTGGCCACGGAACCTTCGCTAAAGTCTATCTCGCACGAAACGCTCAATCTGGAGAAAGCGTAGCGATCAAGGTAATTGACAAAGAGAAAGTTCTCAAATCCGGTTTAATCGCACACATCAAACGCGAGATCTCGATCTTGCGCCGTGTTCGTCATCCTAACATCGTTCAGCTATTCGAAGTCATGGCGACGAAATCTAAGATCTATTTCGTAATGGAATATGTTAAAGGAGGTGAATTGTTCAACAAGGTAGCTAAAGGAAGGTTAAAAGAAGAAATGGCACGTAAATATTTTCAACAG…
					Protein	483	MADLLRKVKSIKKKQDQSNHQALILGKYEMGRLLGHGTFAKVYLARNAQSGESVAIKVIDKEKVLKSGLIAHIKREISILRRVRHPNIVQLFEVMATKSKIYFVMEYVKGGELFNKVAKGRLKEEMARKYFQQLISAVSFCHFRGVYHRDLKPENLLLDENGNLKVSDFGLSAVSDQIRQDGLFHTFCGTPAYVAPEVLARKGYDGAKVDIWSCGVILFVLMAGFLPFHDRNVMAMYKKIYRGDFRCPRWFPVEINRLLIRMLETKPERRFTMPDIMETSWFKKGFKHIKFYVEDDHQLCNVADDDEIESIESVSGRSSTVSEPEDFESFDGRRRGGSMPRPASLNAFDLISFSPGFDLSGLFEDDGEGSRFVSGAPVGQIISKLEEIARIVSFTVRKK…
		AtCIPK20	AT5G45820	1	CDS	1320	ATGGATAAAAACGGCATAGTTTTGATGCGAAAATATGAATTAGGTCGTCTTCTAGGTCAAGGCACATTCGCAAAAGTGTACCACGCACGCAACATAAAAACAGGAGAAAGCGTAGCGATCAAGGTGATCGACAAACAGAAAGTTGCGAAAGTCGGATTAATCGATCAAATCAAACGAGAAATATCAGTGATGCGTCTCGTTCGTCACCCCCACGTCGTCTTCCTCCATGAAGTAATGGCGAGCAAGACAAAGATCTATTTCGCTATGGAATACGTTAAAGGCGGTGAGCTTTTTGATAAAGTCTCTAAAGGAAAGCTTAAAGAAAACATTGCTCGAAAATATTTCCAGCAATTGATCGGAGCAATCGATTATTGCCATAGCCGCGGAGTTTACCACCGC…
					Protein	439	MDKNGIVLMRKYELGRLLGQGTFAKVYHARNIKTGESVAIKVIDKQKVAKVGLIDQIKREISVMRLVRHPHVVFLHEVMASKTKIYFAMEYVKGGELFDKVSKGKLKENIARKYFQQLIGAIDYCHSRGVYHRDLKPENLLLDENGDLKISDFGLSALRESKQQDGLLHTTCGTPAYVAPEVIGKKGYDGAKADVWSCGVVLYVLLAGFLPFHEQNLVEMYRKITKGEFKCPNWFPPEVKKLLSRILDPNPNSRIKIEKIMENSWFQKGFKKIETPKSPESHQIDSLISDVHAAFSVKPMSYNAFDLISSLSQGFDLSGLFEKEERSESKFTTKKDAKEIVSKFEEIATSSERFNLTKSDVGVKMEDKREGRKGHLAIDVEIFEVTNSFHMVEFKKSGG…
		AtCIPK21	AT5G57630	10	CDS	1251	ATGGGTTTGTTTGGAACGAAGAAGATCGGGAAGTATGAGATAGGAAGAACAATCGGAGAAGGGAATTTCGCAAAAGTGAAACTTGGTTACGACACGACCAATGGTACTTACGTAGCTGTCAAAATCATAGACAAGGCTTTGGTTATTCAAAAGGGTCTTGAGTCTCAAGTCAAGAGAGAGATACGAACGATGAAGCTTCTTAACCATCCCAACATCGTCCAAATACACGAGGTGATTGGAACCAAGACAAAGATCTGTATAGTTATGGAATACGTTTCAGGTGGTCAGCTTTCAGACAGACTTGGAAGACAGAAAATGAAAGAATCAGATGCTAGAAAACTTTTCCAACAATTGATTGATGCTGTTGATTATTGTCATAACAGAGGAGTTTATCATAGA…
					Protein	416	MGLFGTKKIGKYEIGRTIGEGNFAKVKLGYDTTNGTYVAVKIIDKALVIQKGLESQVKREIRTMKLLNHPNIVQIHEVIGTKTKICIVMEYVSGGQLSDRLGRQKMKESDARKLFQQLIDAVDYCHNRGVYHRDLKPQNLLLDSKGNLKVSDFGLSAVPKSGDMLSTACGSPCYIAPELIMNKGYSGAAVDVWSCGVILFELLAGYPPFDDHTLPVLYKKILRADYTFPPGFTGEQKRLIFNILDPNPLSRITLAEIIIKDSWFKIGYTPVYHQLSDSIKDNVAEINAATASSNFINAFQIIAMSSDLDLSGLFEENDDKRYKTRIGSKNTAQETIKKIEAAATYVSLSVERIKHFKVKIQPKEIRSRSSYDLLSAEVIEVTPTNCVIEISKSAGELRL…
		AtCIPK22	AT2G38490	1	CDS	1296	ATGGCCGAAGACTCTAATTCTTCCGAATCAATCATTGTTAACGTCACCGGAGATGATAATAAGTCGGCTTTGTTCGGTAAGTACGATCTCGGTAAGCTCCTCGGTAGCGGCGCGTTTGCCAAAGTCTACCAAGCGGAGGATCTTCAAAACGGCGGCGAAAGCGTTGCGATCAAAGTCGTACAAAAAAAACGTTTGAAAGACGGTTTAACGGCGCACGTTAAGAGAGAAATATCTGTCATGCGCCGCCTCCGTCATCCTCATATCGTGCTCCTCTCCGAAGTCCTCGCCACAAAGACGAAGATCTACTTCGTCATGGAGCTAGCCAAAGGTGGTGAGCTCTTCTCAAGAGTCACCAGCAACCGTTTCACAGAGAGTCTTAGCCGGAAATATTTCCGGCAA…
					Protein	431	MAEDSNSSESIIVNVTGDDNKSALFGKYDLGKLLGSGAFAKVYQAEDLQNGGESVAIKVVQKKRLKDGLTAHVKREISVMRRLRHPHIVLLSEVLATKTKIYFVMELAKGGELFSRVTSNRFTESLSRKYFRQLISAVRYCHARGVFHRDLKPENLLLDENRDLKVSDFGLSAMKEQIHPDGMLHTLCGTPAYVAPELLLKKGYDGSKADIWSCGVVLFLLNAGYLPFRDPNIMGLYRKIHKAQYKLPDWTSSDLRKLLRRLLEPNPELRITVEEILKDPWFNHGVDPSEIIGIQADDYDLEENGKILNAFDLISSASSSNLSGLFGNFVTPDHCDQFVSDESTAVIMRKVEEVAKQLNLRIAKKKERAIKLEGPHGVANVVVKVRRLTNELVMVEMKN…
		AtCIPK23	AT1G30270	15	CDS	1449	ATGGCTTCTCGAACAACGCCTTCACGATCGACTCCTTCACGATCAACGCCTTCTGGTAGTTCTTCTGGTGGTAGGACACGAGTTGGTAAGTATGAGCTTGGACGAACTTTGGGTGAAGGAACTTTCGCTAAGGTCAAATTCGCTAGAAATGTTGAGAATGGTGATAATGTCGCTATTAAGGTTATTGATAAAGAGAAAGTTCTGAAAAATAAGATGATCGCTCAGATCAAGCGTGAGATTTCGACGATGAAATTGATCAAGCACCCGAATGTCATTCGTATGTTTGAGGTGATGGCTAGCAAAACTAAGATCTACTTCGTTTTGGAATTCGTCACTGGTGGGGAGCTTTTCGATAAAATTTCAAGCAATGGGAGATTGAAGGAAGATGAGGCGAGGAAG…
					Protein	482	MASRTTPSRSTPSRSTPSGSSSGGRTRVGKYELGRTLGEGTFAKVKFARNVENGDNVAIKVIDKEKVLKNKMIAQIKREISTMKLIKHPNVIRMFEVMASKTKIYFVLEFVTGGELFDKISSNGRLKEDEARKYFQQLINAVDYCHSRGVYHRDLKPENLLLDANGALKVSDFGLSALPQQVREDGLLHTTCGTPNYVAPEVINNKGYDGAKADLWSCGVILFVLMAGYLPFEDSNLTSLYKKIFKAEFTCPPWFSASAKKLIKRILDPNPATRITFAEVIENEWFKKGYKAPKFENADVSLDDVDAIFDDSGESKNLVVERREEGLKTPVTMNAFELISTSQGLNLGSLFEKQMGLVKRKTRFTSKSSANEIVTKIEAAAAPMGFDVKTNNYKMKLTG…
		AtCIPK24	AT5G35410	13	CDS	1341	ATGACAAAGAAAATGAGAAGAGTGGGCAAGTACGAGGTTGGTCGCACAATAGGTGAAGGAACCTTTGCTAAGGTTAAGTTTGCGAGGAACACAGACACTGGTGATAATGTAGCCATCAAAATTATGGCTAAGAGTACAATACTTAAGAACAGAATGGTTGATCAGATAAAAAGAGAGATATCTATAATGAAGATTGTTCGTCACCCGAACATAGTGAGGTTGTATGAGGTGTTGGCGAGTCCTTCGAAAATATATATAGTTTTGGAGTTTGTGACAGGAGGAGAGCTCTTTGATAGAATTGTTCATAAAGGGAGGCTTGAAGAAAGTGAGTCTCGGAAATACTTTCAACAGCTTGTAGATGCTGTTGCTCATTGTCACTGCAAGGGTGTTTACCACCGT…
					Protein	446	MTKKMRRVGKYEVGRTIGEGTFAKVKFARNTDTGDNVAIKIMAKSTILKNRMVDQIKREISIMKIVRHPNIVRLYEVLASPSKIYIVLEFVTGGELFDRIVHKGRLEESESRKYFQQLVDAVAHCHCKGVYHRDLKPENLLLDTNGNLKVSDFGLSALPQEGVELLRTTCGTPNYVAPEVLSGQGYDGSAADIWSCGVILFVILAGYLPFSETDLPGLYRKINAAEFSCPPWFSAEVKFLIHRILDPNPKTRIQIQGIKKDPWFRLNYVPIRAREEEEVNLDDIRAVFDGIEGSYVAENVERNDEGPLMMNAFEMITLSQGLNLSALFDRRQDFVKRQTRFVSRREPSEIIANIEAVANSMGFKSHTRNFKTRLEGLSSIKAGQLAVVIEIYEVAPSLF…
		AtCIPK25	AT5G25110	1	CDS	1467	ATGGGATCCAAACTTAAACTTTACCCTCTCTTAAATCACTCATCCGTTTTTCACCCAGACAGTCGTTACCAATCGGCCCCTACAATGGAGGAAGAGCAACAACAACTTCGTGTTCTCTTCGCGAAATACGAGATGGGAAGGTTACTAGGCAAAGGAACATTCGGAAAAGTTTATTACGGCAAAGAGATAACAACCGGAGAAAGCGTTGCAATCAAAATCATCAACAAAGATCAAGTCAAACGTGAAGGTATGATGGAACAAATCAAACGAGAGATCTCAATCATGAGACTTGTTCGTCATCCAAACATCGTTGAGTTAAAAGAAGTCATGGCTACAAAAACAAAGATCTTCTTTATCATGGAATACGTTAAAGGCGGTGAACTTTTCTCCAAGATCGTT…
					Protein	488	MGSKLKLYPLLNHSSVFHPDSRYQSAPTMEEEQQQLRVLFAKYEMGRLLGKGTFGKVYYGKEITTGESVAIKIINKDQVKREGMMEQIKREISIMRLVRHPNIVELKEVMATKTKIFFIMEYVKGGELFSKIVKGKLKEDSARKYFQQLISAVDFCHSRGVSHRDLKPENLLVDENGDLKVSDFGLSALPEQILQDGLLHTQCGTPAYVAPEVLRKKGYDGAKGDIWSCGIILYVLLAGFLPFQDENLMKMYRKIFKSEFEYPPWFSPESKRLISKLLVVDPNKRISIPAIMRTPWFRKNINSPIEFKIDELEIQNVEDETPTTTATTATTTTTPVSPKFFNAFEFISSMSSGFDLSSLFESKRKLRSMFTSRWSASEIMGKLEGIGKEMNMKVKRTKD…
		AtCIPK26	AT5G21326	14	CDS	1320	ATGAATCGGCCAAAGGTTCAGCGTCGTGTTGGAAAGTATGAGGTTGGAAAGACGCTTGGACAAGGCACTTTTGCGAAAGTTCGGTGTGCTGTTAATACTGAGACAGGAGAACGCGTGGCTCTCAAAATACTTGATAAGGAGAAGGTTCTTAAGCATAAGATGGCTGAACAGATAAGGAGAGAAATTTGTACTATGAAGCTGATAAACCATCCAAATGTAGTGCGGCTGTATGAGGTTTTGGCGAGCAAGACTAAGATATATATTGTTCTAGAGTTCGGCACTGGTGGAGAGCTTTTTGACAAAATTGTACATGATGGGCGCTTGAAAGAAGAGAATGCACGGAAATATTTTCAGCAGCTTATTAATGCAGTTGATTACTGCCATAGCAGGGGAGTGTAC…
					Protein	439	MNRPKVQRRVGKYEVGKTLGQGTFAKVRCAVNTETGERVALKILDKEKVLKHKMAEQIRREICTMKLINHPNVVRLYEVLASKTKIYIVLEFGTGGELFDKIVHDGRLKEENARKYFQQLINAVDYCHSRGVYHRDLKPENLLLDAQGNLKVSDFGLSALSRQVRGDGLLHTACGTPNYAAPEVLNDQGYDGATADLWSCGVILFVLLAGYLPFEDSNLMTLYKKIIAGEYHCPPWLSPGAKNLIVRILDPNPMTRITIPEVLGDAWFKKNYKPAVFEEKEEANLDDVDAVFKDSEEHHVTEKKEEQPTSMNAFELISMSRALDLGNLFEEEEGFKRETRFAAKGAANDLVQKIEEASKPLGFDIQKKNYKMRLENVTAGRKGNLRVATEIFQVSPSLH…
O. sativa	SnRK1	OSK1	Os05g0530500	11	CDS	1518	ATGGAGGGAGCTGGCAGAGATGGGAACCCTCTTGGCGGTTACCGGATTGGCAAAACCCTA GGGATTGGGTCATTTGGCAAAGTGAAGATCGCGGAGCATATATTGACTGGTCACAAGGTG GCAATCAAGATCCTCAATCGCCGTAAGATCAAGAGCATGGAGATGGAAGAGAAAGTTAAA AGAGAAATCAAGATACTTAGATTATTTATGCACCCACATATCATTCGCCTTTATGAGGTG ATAGACACCCCAGCTGATATTTATGTTGTTATGGAGTATGTCAAATCTGGAGAGTTGTTT GATTACATCGTTGAGAAGGGAAGACTGCAAGAGGAAGAAGCTCGACGCTTTTTCCAGCAG ATCATATCTGGTGTTGAATATTGCCATAGAAAC…
					Protein	505	MEGAGRDGNPLGGYRIGKTLGIGSFGKVKIAEHILTGHKVAIKILNRRKIKSMEMEEKVK REIKILRLFMHPHIIRLYEVIDTPADIYVVMEYVKSGELFDYIVEKGRLQEEEARRFFQQ IISGVEYCHRNMVVHRDLKPENLLLDSKCNVKIADFGLSNVMRDGHFLKTSCGSPNYAAP EVISGKLYAGPEVDVWSCGVILYALLCGTLPFDDENIPNLFKKIKGGIYTLPSHLSPLAR DLIPRMLVVDPMKRITIREIREHQWFTVGLPRYLAVPPPDTAQQVKKLDDETLNDVINMG FDKNQLIESLHKRLQNEATVAYYLLLDNRLRTTSGYLGAEFHESMESSLAQVTPAETPNS ATDHRQHGHMESPGFGLRHHFAADRKWALGLQS…
		OSK2	Os07g0194100	9	CDS	1644	ATGCAGGGCGGCGGCGGCGCGGCGTCGGCGGCGGCGGCGGCGGCGGCGGCGGCGACGCAG CAGCACCGGGAGCTGCTCGAGCGGTACGAGCTGGTGCGGGTGCGGGGGCGCGGTAGCTTC GCGCAGGTGTGGGAGGCTCGCCACCGCCGCACCGGCCTCAGCGTCGCCGTCAAGATCCTC AACCTCGCCGGACTTCTCGCCAGCGGCATCCCCATCCGCAAAGTGGAGAGGGAGATCGCG GTGATGAGGCTGCTGAACCACCCGCACATCGTGCGGTTCCACGAGGCGATCGCCGGCGGC GACGGCGGCGGCCACGTGTACATCGTGATGGAGCTCGCGACGCAGGGGCAGCTCTACGAT TACGTCACCCAGCTCGGCCGCCTCCGCGAGGAT…
					Protein	547	MQGGGGAASAAAAAAAAATQQHRELLERYELVRVRGRGSFAQVWEARHRRTGLSVAVKIL NLAGLLASGIPIRKVEREIAVMRLLNHPHIVRFHEAIAGGDGGGHVYIVMELATQGQLYD YVTQLGRLREDDARRIFQQIISGAEYCHHNMVVHRDLKLENILMDSEMNVKIVDFGFSKF FRHNKVLSASCGSREYAAPELLAGRKYVGPPVDVWSCGVILYILFCGRLPFDSADVSELH RIIKRGEFSIPPYVPDDARDLISSMLIVRPDKRLTITEVRTHRWLQHSIPRYLAMPPLNA RTQITRIDAETVDKVVGHGFERRYLVESLENRVENEATVAYNLILNKKFDAPTRYVWTID VYQEAGQSNTTGAAEATGSSAAGEPPVAVAGED…
		OSK3	Os03g0289100	11	CDS	1647	ATGTTAACTCGAACAATTACATATTGCATGGTTTCTGTGACACACCGTATACATCATCCT AGTATTATGAACAAGCTGTTTAGCACAGCTTGGATCTTGCGTCATGTTTTGCGTTGGTTC AAAGTGAAAATGGATGGAAATGCTAAAGGCGGTGGGCATTCTGAGGCACTGAAGAACTAC AATCTTGGAAGAACTTTAGGTATTGGCTCATTTGGAAAAGTGAAGATTGCAGAGCATAAG CTTACAGGACACAGAGTTGCTATAAAGATCCTGAACCGCCGCCAAATGAGAAATATGGAA ATGGAGGAGAAAGCAAAGAGAGAAATCAAGATACTGAGATTGTTCATTCATCCCCATATC ATTCGCCTTTATGAGGTTATATACACTCCTACG…
					Protein	548	MDGNAKGGGHSEALKNYNLGRTLGIGSFGKVKIAEHKLTGHRVAIKILNRRQMRNMEMEE KAKREIKILRLFIHPHIIRLYEVIYTPTDIYVVMEYCKFGELFDYIVEKGRLQEDEARRI FQQIISGVEYCHRNMVVHRDLKPENLLLDSKYNVKLADFGLSNVMHDGHFLKTSCGSPNY AAPEVISGKLYAGPEVDVWSCGVILYALLCGTLPFDDENIPNLFKKIKGGIYTLPSHLSA LARDLIPRMLVVDPMKRITIREIREHQWFQIRLPRYLAVPPPDTAQQAKMIDEDTLQDVV NLGYGKDHVCESLRNRLQNEATVAYYLLLDNRFRATSGYLGADYQESLERNFNRFASSES ASSNTRHYLPGSSDPHASGLRPHYPVERKWALG…
		OSK4	Os08g0484600	11	CDS	1530	ATGGAAGGAAATGCTAGAGGCGGTGGGCATTCTGAGGCACTGAAGAACTACAATCTAGGA AGAACTTTAGGTATTGGTTCATTTGGAAAAGTGAAGATTGCAGAGCATAAGCTTACAGGG CACAGAGTTGCTATAAAGATCCTGAACCGTCGCCAAATGAGAAATATGGAAATGGAGGAG AAAGCAAAGAGAGAAATCAAGATATTGAGGTTGTTCATTCATCCCCATATCATTCGCCTT TATGAGGTCATATACACTCCTACGGATATATATGTTGTGATGGAGTACTGCAAGTTTGGA GAACTGTTTGATTACATTGTTGAGAAAGGCAGGTTGCAGGAAGATGAGGCTCGCCGAATC TTCCAGCAGATTATATCTGGGGTTGAATACTGC…
					Protein	509	MEGNARGGGHSEALKNYNLGRTLGIGSFGKVKIAEHKLTGHRVAIKILNRRQMRNMEMEE KAKREIKILRLFIHPHIIRLYEVIYTPTDIYVVMEYCKFGELFDYIVEKGRLQEDEARRI FQQIISGVEYCHRNMVVHRDLKPENLLLDSKYNVKLADFGLSNVMHDGHFLKTSCGSPNY AAPEVISGKLYAGPEVDVWSCGVILYALLCGTLPFDDENIPNLFKKIKGGIYTLPSHLSA LARDLIPRMLVVDPMKRITIREIREHQWFQIRLPRYLAVPPPDTAQQAKMIDEDTLQDVV NLGYEKDHVCESLRNRLQNEATVAYYLLLDNRFRATSGYLGADYQESLERNLNRFASSES ASSNTRHYLPGSSDPHASGLRPHYPVERKWALG…
	SnRK2	OsSAPK1	Os03g0390200	9	CDS	1029	ATGGAGCGGTACGAGGTGATGAGGGACATCGGGTCCGGGAACTTCGGGGTGGCCAAGCTC GTCCGCGACGTCGCCACCAACCACCTCTTCGCCGTCAAGTTCATCGAGAGGGGACTCAAG ATTGATGAACATGTTCAAAGGGAGATTATGAACCACCGATCACTGAAGCATCCAAACATA ATCCGGTTCAAGGAGGTCGTGCTAACTCCCACACATTTGGCAATAGTTATGGAATATGCT GCTGGTGGTGAGCTATTTGAAAGGATTTGCAACGCAGGGAGATTCAGTGAGGATGAGGCA AGGTTCTTCTTCCAACAGCTGATTTCTGGAGTGAGCTATTGTCATTCTATGCAAGTATGC CATAGAGATTTGAAACTCGAAAATACTCTCTTG…
					Protein	342	MERYEVMRDIGSGNFGVAKLVRDVATNHLFAVKFIERGLKIDEHVQREIMNHRSLKHPNI IRFKEVVLTPTHLAIVMEYAAGGELFERICNAGRFSEDEARFFFQQLISGVSYCHSMQVC HRDLKLENTLLDGSVTPRLKICDFGYSKSSVLHSQPKSTVGTPAYIAPEVLSRKEYDGKV ADVWSCGVTLYVMLVGAYPFEDPDDPRNFRKTITRILSVQYSIPDYVRVSADCRHLLSRI FVGNPEQRITIPEIKNHPWFLKNLPIEMTDEYQRSMQLADMNTPSQSLEEVMAIIQEARK PGDAMKLAGAGQVACLGSMDLDDIDDIDDIDIENSGDFVCAL
		OsSAPK2	Os07g0622000	9	CDS	1020	ATGGAGAGGTACGAGGTGATCAAGGACATAGGGTCGGGGAACTTCGGCGTGGCCAAGCTT GTCCGGGATGTGCGGACCAAGGAGCTGTTTGCCGTCAAGTTCATCGAGAGGGGGCAGAAG ATCGACGAGAATGTCCAAAGGGAGATTATGAACCACAGGTCACTGAGGCATCCGAACATT GTTAGATTCAAGGAGGTTGTGCTAACTCCCACACATTTGGCCATAGTTATGGAATATGCT GCTGGAGGTGAGCTATTCGAAAGGATTTGCAGTGCTGGGAGGTTTAGCGAGGATGAGGCA AGGTTCTTCTTCCAGCAGTTGATTTCAGGAGTTAGCTACTGTCATTCCATGCAAATATGT CATAGAGATTTGAAACTAGAAAATACTCTCTTG…
					Protein	339	MERYEVIKDIGSGNFGVAKLVRDVRTKELFAVKFIERGQKIDENVQREIMNHRSLRHPNI VRFKEVVLTPTHLAIVMEYAAGGELFERICSAGRFSEDEARFFFQQLISGVSYCHSMQIC HRDLKLENTLLDGSIAPRLKICDFGYSKSSLLHSQPKSTVGTPAYIAPEVLARKEYDGKV ADVWSCGVTLYVMLVGAYPFEDPDEPRNFRKTITRILSVQYMVPDYVRVSMECRHLLSRI FVANPEQRITIPEIKNHPWFLKNLPIEMTDEYQMSVQMNDINTPSQGLEEIMAIIQEARK PGDGSKFSGQIPGLGSMELDDVDTDDIDVEDSGDFVCAL
		OsSAPK3	Os10g0564500	9	CDS	1005	ATGGAGGAGAGGTACGAGGCGTTGAAGGAGCTCGGGGCCGGCAACTTCGGGGTGGCCAGG CTGGTCAGGGACAAGAGGAGCAAGGAGCTCGTCGCCGTCAAGTACATCGAGAGGGGCAAG AAGATTGATGAAAATGTGCAGAGGGAGATCATCAATCATAGGTCGCTCCGGCATCCCAAT ATCATTCGGTTTAAGGAGGTTTGTTTGACACCCACACACCTAGCCATTGTCATGGAGTAT GCTGCTGGTGGAGAACTCTTTGAACAAATCTGCACCGCAGGGCGATTCAGCGAAGACGAG GCAAGGTACTTCTTCCAGCAGCTAATATCAGGTGTCAGCTACTGTCATTCTCTGGAAATT TGCCACCGTGATCTTAAACTTGAGAACACCCTC…
					Protein	334	MEERYEALKELGAGNFGVARLVRDKRSKELVAVKYIERGKKIDENVQREIINHRSLRHPN IIRFKEVCLTPTHLAIVMEYAAGGELFEQICTAGRFSEDEARYFFQQLISGVSYCHSLEI CHRDLKLENTLLDGSPTPRVKICDFGYSKSALLHSKPKSTVGTPAYIAPEVLSRKEYDGK ATDVWSCGVTLYVMLVGSYPFEDPGDPRNFRKTISRILGVQYSIPDYVRVSSDCRRLLSQ IFVADPSKRITIPEIKKHTWFLKNLPKEISEREKADYKDTDAAPPTQAVEEIMRIIQEAK VPGDMAAADPALLAELAELKSDDEEEAADEYDTY
		OsSAPK4	Os01g0869900	9	CDS	1083	ATGGAGAAGTACGAGGCGGTGAGGGACATCGGGTCGGGGAACTTCGGGGTGGCGCGGCTG ATGCGCAACCGCGAGACCCGCGAGCTCGTCGCCGTCAAGTGCATCGAGCGCGGCCACCGG ATAGATGAGAATGTGTACAGGGAGATCATCAACCACCGCTCGCTGCGCCACCCCAACATC ATTCGCTTCAAGGAGGTGATACTGACGCCAACGCATCTTATGATTGTCATGGAGTTCGCA GCAGGCGGGGAGCTGTTCGATCGAATCTGTGATCGTGGACGGTTCAGTGAGGATGAGGCC AGGTATTTCTTTCAGCAGCTGATCTGTGGAGTGAGCTACTGCCATCACATGCAAATATGC CATAGAGATTTGAAGTTGGAGAATGTTCTCTTG…
					Protein	360	MEKYEAVRDIGSGNFGVARLMRNRETRELVAVKCIERGHRIDENVYREIINHRSLRHPNI IRFKEVILTPTHLMIVMEFAAGGELFDRICDRGRFSEDEARYFFQQLICGVSYCHHMQIC HRDLKLENVLLDGSPAPRLKICDFGYSKSSVLHSRPKSAVGTPAYIAPEVLSRREYDGKL ADVWSCGVTLYVMLVGAYPFEDQDDPKNIRKTIQRIMSVQYKIPDYVHISAECKQLIARI FVNNPLRRITMKEIKSHPWFLKNLPRELTETAQAMYYRRDNSVPSFSDQTSEEIMKIVQE ARTMPKSSRTGYWSDAGSDEEEKEEEERPEENEEEEEDEYDKRVKEVHASGELRMSSLRI
		OsSAPK5	Os04g0691100	4	CDS	1113	ATGGAGAAATACGAGCCAGTTCGGGAGATCGGGGCGGGCAACTTCGGGGTAGCGAAGCTG ATGCGGAACAAGGAGACGCGGGAGCTGGTGGCGATGAAGTTCATCGAGAGAGGGAACAGG ATCGACGAGAACGTGTTCCGGGAGATCGTGAATCATCGTTCGCTGCGTCACCCGAACATA ATAAGGTTCAAGGAGGTGGTGGTGACGGGGAGGCATCTGGCGATCGTGATGGAGTACGCG GCGGGAGGGGAGCTGTTCGAGAGGATATGCGAGGCGGGGAGGTTCCACGAGGACGAGGCG CGCTACTTCTTCCAGCAGCTGGTGTGCGGGGTGAGCTACTGCCACGCCATGCAGATCTGC CACCGCGACCTCAAGCTGGAGAATACGCTGCTG…
					Protein	370	MEKYEPVREIGAGNFGVAKLMRNKETRELVAMKFIERGNRIDENVFREIVNHRSLRHPNI IRFKEVVVTGRHLAIVMEYAAGGELFERICEAGRFHEDEARYFFQQLVCGVSYCHAMQIC HRDLKLENTLLDGSPAPRLKICDFGYSKSSLLHSRPKSTVGTPAYIAPEVLSRREYDGKL ADVWSCGVTLYVMLVGAYPFEDPKDPKNFRKTISRIMSVQYKIPEYVHVSQPCRHLLSRI FVANPYKRISMGEIKSHPWFLKNLPRELKEEAQAVYYNRRGADHAASSASSAAAAAAFSP QSVEDIMRIVQEAQTVPKPDKPVSGYGWGTDDDDDDQQPAEEEDEEDDYDRTVREVHASV DLDMSNLQIS
		OsSAPK6	Os02g0551100	9	CDS	1098	ATGGAGAAGTACGAGCTGCTCAAGGACATCGGGTCGGGCAACTTCGGTGTGGCGCGGCTG ATGCGGAACAGGGAGACCAAGGAGCTCGTCGCCATGAAGTACATACCGCGTGGCCTCAAG ATTGACGAGAATGTGGCGAGGGAGATCATAAACCACCGCTCGCTGCGGCACCCAAACATC ATCCGGTTCAAGGAGGTCGTGCTCACGCCTACCCACCTCGCGATCGTCATGGAGTACGCC GCCGGCGGCGAGCTGTTCGACCGGATCTGCAGCGCCGGGAGATTCAGCGAGGACGAGTCG AGGTATTTCTTCCAGCAACTAATTTGCGGCGTCAGCTACTGCCACTTCATGCAAATTTGC CACCGGGATTTGAAGCTGGAGAACACGCTGCTG…
					Protein	365	MEKYELLKDIGSGNFGVARLMRNRETKELVAMKYIPRGLKIDENVAREIINHRSLRHPNI IRFKEVVLTPTHLAIVMEYAAGGELFDRICSAGRFSEDESRYFFQQLICGVSYCHFMQIC HRDLKLENTLLDGSPAPRLKICDFGYSKSSLLHSKPKSTVGTPAYIAPEVLSRREYDGKM ADVWSCGVTLYVMLVGAYPFEDPDDPKNFRKTIGRIVSIQYKIPEYVHISQDCRQLLSRI FVANPAKRITIREIRNHPWFMKNLPRELTEAAQAKYYKKDNSARTFSDQTVDEIMKIVQE AKTPPPSSTPVAGFGWTEEEEQEDGKNPDDDEGDRDEEEGEEGDSEDEYTKQVKQAHASC DLQKS
		OsSAPK7	Os04g0432000	9	CDS	1080	ATGGAGAGGTACGAGCTGCTCAAGGACATCGGCGCCGGGAACTTCGGGGTGGCGCGGCTG ATGCGGAACAAGGAGACCAAGGAGCTGGTCGCCATGAAGTACATCCCTCGGGGCCTCAAG ATTGACGAGAATGTGGCGAGGGAGATCATCAACCACCGGTCGCTGCGGCACCCCAACATC ATCCGCTTCAAGGAGGTGGTGGTCACGCCGACGCACCTGGCGATCGTGATGGAGTACGCT GCCGGCGGCGAGTTGTTCGACCGGATCTGCAACGCCGGGAGGTTCAGCGAGGACGAGGCC AGGTATTTCTTCCAGCAGCTCATCTGCGGCGTGAGCTACTGCCACTTCATGCAAATTTGC CACCGGGATTTGAAGCTGGAGAACACGCTGCTG…
					Protein	359	MERYELLKDIGAGNFGVARLMRNKETKELVAMKYIPRGLKIDENVAREIINHRSLRHPNI IRFKEVVVTPTHLAIVMEYAAGGELFDRICNAGRFSEDEARYFFQQLICGVSYCHFMQIC HRDLKLENTLLDGSPAPRLKICDFGYSKSSLLHSKPKSTVGTPAYIAPEVLSRREYDGKT ADVWSCGVTLYVMLVGAYPFEDPDDPKNFRKTIGRIMSIQYKIPEYVHVSQDCRQLLSRI FVANPAKRITIREIRNHPWFLKNLPRELTEAAQAMYYKKDNSAPTYSVQSVEEIMKIVEE ARTPPRSSTPVAGFGWQEEDEQEDNSKKPEEEQEEEEDAEDEYDKQVKQVHASGEFQLS
		OsSAPK8	Os03g0764800	9	CDS	1116	ATGGCAGCGGCGGGGGCCGGGGCGGGGGCGCCGGATCGGGCGGCGCTGACGGTGGGCCCG GGGATGGACATGCCGATCATGCACGACAGCGACCGGTACGAGCTCGTGCGCGACATCGGC TCCGGCAACTTCGGCGTCGCCCGCCTCATGCGCGACCGCCGCACCATGGAGCTCGTCGCC GTCAAGTACATCGAGCGCGGCGAGAAGATAGATGATAATGTCCAGCGTGAGATTATAAAT CACCGATCGTTGAAACATCCTAACATTATTAGGTTTAAGGAGGTTATTTTAACCCCAACT CATCTTGCTATTGTCATGGAATATGCCTCTGGTGGTGAGCTTTTCGAGAGAATTTGTAAG AATGTACGGTTCAGTGAAGATGAGGCTCGCTAC…
					Protein	371	MAAAGAGAGAPDRAALTVGPGMDMPIMHDSDRYELVRDIGSGNFGVARLMRDRRTMELVA VKYIERGEKIDDNVQREIINHRSLKHPNIIRFKEVILTPTHLAIVMEYASGGELFERICK NVRFSEDEARYFFQQLISGVSYCHSMQVCHRDLKLENTLLDGSPAPRLKICDFGYSKSSV LHSQPKSTVGTPAYIAPEVLLKKEYDGKTADVWSCGVTLYVMVVGAYPFEDPEEPKNFRK TIQRILNVQYSIPENVDISPECRHLISRIFVGDPSLRITIPEIRSHGWFLKNLPADLMDD DSMSSQYEEPDQPMQTMDQIMQILTEATIPPACSRINHILTDGLDLDDDMDDLDSDSDID VDSSGEIVYAM
		OsSAPK9	Os12g0586100	9	CDS	1086	ATGGAGAGGGCGGCGGCGGGGCCGCTGGGGATGGAGATGCCGATAATGCACGACGGTGAC AGGTACGAGCTGGTGAAGGAGATCGGGTCGGGGAACTTCGGCGTCGCCCGCCTCATGCGC AACCGCGCCTCCGGCGACCTCGTCGCCGTCAAGTACATCGACCGCGGCGAGAAGATTGAC GAGAACGTGCAGAGGGAGATCATCAACCACAGGTCGCTGCGCCACCCCAACATCATCCGA TTCAAGGAGGTTATTCTGACGCCGACGCATCTCGCGATCGTCATGGAGTACGCCTCCGGC GGCGAGCTCTTCGAGCGCATCTGCAGCGCCGGCCGCTTCAGCGAGGACGAGGCTCGTTTC TTCTTCCAGCAGCTGATATCTGGAGTTAGCTAC…
					Protein	361	MERAAAGPLGMEMPIMHDGDRYELVKEIGSGNFGVARLMRNRASGDLVAVKYIDRGEKID ENVQREIINHRSLRHPNIIRFKEVILTPTHLAIVMEYASGGELFERICSAGRFSEDEARF FFQQLISGVSYCHSMQVCHRDLKLENTLLDGSTAPRLKICDFGYSKSSVLHSQPKSTVGT PAYIAPEVLLKKEYDGKIADVWSCGVTLYVMLVGAYPFEDPEDPKNFRKTIQKILGVQYS IPDYVHISPECRDLITRIFVGNPASRITMPEIKNHPWFMKNIPADLMDDGMVSNQYEEPD QPMQNMNEIMQILAEATIPAAGTSGINQFLTDSLDLDDDMEDMDSDLDLDIESSGEIVYA M
		OsSAPK10	Os03g0610900	7	CDS	1089	ATGGACCGGGCGGCGCTGACGGTGGGGCCGGGGATGGACATGCCGATAATGCACGACGGC GACCGGTACGAGCTGGTGCGGGACATCGGCTCCGGCAACTTCGGCGTCGCGCGCCTCATG CGCAGCCGCGCCGACGGCCAGCTCGTCGCCGTCAAGTACATCGAGCGCGGCGACAAGATC GACGAGAACGTGCAGCGGGAGATCATCAACCACCGCTCGCTGCGCCACCCCAACATCATC CGCTTCAAGGAGGTCATCCTCACCCCCACCCACCTCGCCATCGTCATGGAGTACGCCTCC GGCGGCGAGCTCTTCGAGCGCATCTGCAACGCCGGCAGGTTCAGCGAGGACGAGGCACGG TTCTTTTTCCAGCAACTGATTTCAGGAGTCAGC…
					Protein	362	MDRAALTVGPGMDMPIMHDGDRYELVRDIGSGNFGVARLMRSRADGQLVAVKYIERGDKI DENVQREIINHRSLRHPNIIRFKEVILTPTHLAIVMEYASGGELFERICNAGRFSEDEAR FFFQQLISGVSYCHSMQVCHRDLKLENTLLDGSTAPRLKICDFGYSKSSVLHSQPKSTVG TPAYIAPEVLLKKEYDGKIADVWSCGVTLYVMLVGAYPFEDPDEPKNFRKTIQRILGVQY SIPDYVHISPECRDLIARIFVANPATRISIPEIRNHPWFLKNLPADLMDDSKMSSQYEEP EQPMQSMDEIMQILAEATIPAAGSGGINQFLNDGLDLDDDMEDLDSDPDLDVESSGEIVY AM
	SnRK3	OsCIPK1	Os01g0292200	13	CDS	1386	ATGGTGAACGGAGAGGCGGAGGCGGAGTGCACGCGGGCGTCGCTGCTGGGGAGGTATGAG ATCGGGCGCACGCTCGGGGAGGGCAACTTCGGCAAGGTCAAGTACGCGCGCCACCTCGCC ACCGGCGCCCACTTCGCCATCAAGATCCTCGACCGCAACAAGATCCTCTCCCTCCGCTTC GACGACCAGATAAGGAGGGAGATTGGGACGCTCAAGCTGCTCAAGCACCCCAACGTCGTC CGCCTGCACGAGGTGGCTGCTAGCAAAACTAAGATTTACATGGTGCTTGAATATGTCAAT GGAGGCGAGCTCTTTGACAAGATTGCCGTAAAAGGAAAACTCTCTGAACATGAAGGAAGG AGACTTTTCCAGCAGTTAATCGATGCTGTGAGC…
					Protein	461	MVNGEAEAECTRASLLGRYEIGRTLGEGNFGKVKYARHLATGAHFAIKILDRNKILSLRF DDQIRREIGTLKLLKHPNVVRLHEVAASKTKIYMVLEYVNGGELFDKIAVKGKLSEHEGR RLFQQLIDAVSYCHDKGVYHRDLKPENVLVDRRGNIKISDFGLSALPQHLGNDGLLHTTC GSPNYIAPEVLQNRGYDGSLSDIWSCGVILYVMLVGYLPFDDRNLVVLYQKIFKGDTQIP KWLSPSARDLLRRILEPNPMKRINIAGIKEHEWFQKDYTPVVPYDDDDDNYLDSVLPIKE QIDEAKQEKPTHINAFQLIGMASALDLSGFFEEEDASQRKIRFTSTHSPKDLFDKIENVV TEMGFQVQRGNSKLKVMKNGRGSKNLRNPSSFL…
		OsCIPK2	Os07g0678600	2	CDS	1332	ATGGCGGAGCAGAGAGGAAATATGTTGATGAAAAAGTATGAGATGGGGAAATTACTCGGG CAAGGAACCTTTGCCAAGGTTTACCATGCCCGTAACACCGAGACTTCTGAGAGTGTTGCT ATCAAGATGATTGATAAAGAGAAGGTTTTGAAAGGCGGGCTCATGGATCAGATCAAACGT GAGATTTCTGTGATGAAGTTGGTGAGGCATCCAAACATTGTGCAGTTATATGAGGTCATG GCTACCAAGACTAAGATATATTTTGTGCTGGAGCACGTCAAAGGTGGAGAGTTGTTCAAC AAAGTTCAGAGAGGAAGACTAAAGGAAGATGCAGCAAGGAAGTACTTCCAACAACTGATT TGCGCTGTTGACTTTTGCCACAGCAGGGGTGTT…
					Protein	443	MAEQRGNMLMKKYEMGKLLGQGTFAKVYHARNTETSESVAIKMIDKEKVLKGGLMDQIKR EISVMKLVRHPNIVQLYEVMATKTKIYFVLEHVKGGELFNKVQRGRLKEDAARKYFQQLI CAVDFCHSRGVYHRDLKPENLLLDENSNLKVSDFGLSALADCKRQDGLLHTTCGTPAYVA PEVINRRGYDGAKADIWSCGVILFVLLAGYLPFHDKNLMDMYKKIGKAEFKCPSWFNTDV RRLLLRILDPNPSTRISMDKIMENPWFRKGLDAKLLRYNLQPKDAIPVDMSTDFDSFNSA PTLEKKPSNLNAFDIISLSTGLDLSGMFEESDKKESKFTSTSTASTIISKIEDIAKGLRL KLTKKDGGLLKMEGSKPGRKGVMGIDAEIFEVT…
		OsCIPK3	Os07g0687000	14	CDS	1338	ATGTATAAGGCTAAAAGGACTGCTGCCCAGAAAGTAAGGCGCTGCCTTGGAAAATATGAG CTTGGACGCGCAATTGGTCAAGGAACTTTTGCAAAGGTTAGGTTTGCAAAGAACATGGAG ACCGGTGATCATGTTGCTATTAAGATCCTTGACAAAGCGAAGGTTCAGAAGCACAGATTA GTCGAACAGATTAGACGGGAAATTTGTACAATGAAGTTGATACAACACCCCAATGTTGTT CACCTGCATGAGGTGATGGGAAGTAAAACAAGGATTTTCATTGTTCTAGAATATGTGATG GGAGGAGAGCTCCATGATATTATTGCCACAAGTGGAAGGTTGAAGGAGGATGAAGCACGG AAATACTTTCAGCAACTGATCAACGCCGTAGAT…
					Protein	445	MYKAKRTAAQKVRRCLGKYELGRAIGQGTFAKVRFAKNMETGDHVAIKILDKAKVQKHRL VEQIRREICTMKLIQHPNVVHLHEVMGSKTRIFIVLEYVMGGELHDIIATSGRLKEDEAR KYFQQLINAVDYCHSRGVYHRDLKLENLLLDTAGNIKVSDFGLSAISEQVKADGLLHTTC GTPNYVAPEVIEDKGYDGALADLWSCGVILFVLLAGYLPFEDENIVSLYNKISGAQFTCP SWFSAEAKRLIARILDPNPATRITTSQVLQDQWFKKGYESPVFDDKYYPYFHDVYDAFGD SEEKHVKEAMEEQPTLMNAFELISLNKGLNLDNFFESDKKYKRETRFTSQCPPKEIINRI EEAANLLGFNIQKRNYRMRMENIKEGRKGHLNI…
		OsCIPK4	Os12g0603700	1	CDS	1320	ATGGCCATGGCTGCCATGGACGCGAGGAAGAAGAAGAGCGGCGGCGGCGGCGGCGAGCCG CTTCTCGGCAAGTATGAGCTTGGGCGGATGCTTGGGCGAGGGACGTTCGCCAAGGTGTAC CTGGCGCGCGCGGTGGCCGGCGGCGAGGCGGTGGCGGTGAAGGTGATCGACAAGGCGGAG GTGATGGGCACGGCGGGCATGGCGCCGCGCGTGCTCCGGGAGGTGGCGGCGATGCGGCGG CTGCGCCACCCGCACGTGCTGCGCCTCCACGAGGTGCTCGCCACGCGCGCCAGGATCTAC CTCGTCATGGAGCTCGCCACCGGCGGCGACCTCCTGTCGAGGCTGGCGGCGCTGCCGCGG CGGCGCCTGCCCGAGAGCGCGGCGCGCCGGGTG…
					Protein	439	MAMAAMDARKKKSGGGGGEPLLGKYELGRMLGRGTFAKVYLARAVAGGEAVAVKVIDKAE VMGTAGMAPRVLREVAAMRRLRHPHVLRLHEVLATRARIYLVMELATGGDLLSRLAALPR RRLPESAARRVFVQLVDALSYCHARGVAHRDVKPQNVLLDGDGNLKVSDFGLAALPGHAP RRRPPPHRVRHAGVRGARGAPPQGLRRRQGRRVVVRRHPLRPPRRPPPLRRLQHRRHVPE GAPPRVRAPAVGVPAGAPPGEPPARPEPGHPRRRRVAGGAPPVVQALAQRRLPARRPPQR RARARRGVPGGAAAAAERVRHHLHVSRARPVRAVRRTRQEPKGEAVHDDGVAGEDAGAAR PRRREARVRGGGGEERGGVLAAGGGAAVVGDRR…
		OsCIPK5	Os01g0206700	1	CDS	1386	ATGGAGAAGAAGGCGTCCATCCTCATGAACCGGTATGAGCTCGGCCGCATGCTCGGGCAA GGCACCTTCGCCAAGGTGTACCATGCACGGAACCTTGCATCCAACCAGAGCGTCGCCATC AAGGTCATTGACAAGGAAAAGGTATTGCGTGTCGGCATGATTGACCAGATCAAGCGAGAG ATCTCCATCATGCGCCTCGTTCGCCACCCCAACATCGTCCAGCTGCACGAGGTCATGGCC AGCAAGAGCAAGATATACTTTGCAATGGAGTATGTCCGGGGTGGTGAGCTCTTCAGCAGG GTAGCCAGGGGGCGACTCAAGGAGGATGCTGCGAGGAAGTACTTCCAGCAGTTGATAGGG GCTGTGGACTTCTGTCACAGCCGCGGTGTCTAC…
					Protein	461	MEKKASILMNRYELGRMLGQGTFAKVYHARNLASNQSVAIKVIDKEKVLRVGMIDQIKRE ISIMRLVRHPNIVQLHEVMASKSKIYFAMEYVRGGELFSRVARGRLKEDAARKYFQQLIG AVDFCHSRGVYHRDLKPENLLVDENGNLKVSDFGLSAFKECQKQDGLLHTTCGTPAYVAP EIINKRGYDGAKADIWSCGVILFVLLAGYLPFHDSNLMEMYRKISKGDVKFPQWFTTDVR RLLSRLLDPNPNIRITVEKLVEHPWFKKGYKPAVMLSQPNESNNLKDVHTAFSADHKDNE GKAKEPASSLKPVSLNAFDIISLSKGFDLSGLFENDKEQKADSRFMTQKPASAIVSKLEQ IAETESFKVKKQDGLVKLQGSKEGRKGQLAIDA…
		OsCIPK6	Os08g0441100	1	CDS	915	AAGCCGGAGAACCTGCTGCTCGACGAGGCCGGGAACCTCAAGGTGGTCGACTTCGGCCTC AGCGCGCTCGCCGACCACGCCCGCGCCGACGGCCTCCTCCACACGCTCTGCGGCACGCCG GGGTACGCCGCGCCCGAGGTGCTCCGCGACAAGGGCTACGACGGCGCCAAGGCCGACCTC TGGTCCTGCGGCGTCATCCTCTACGTGCTCCTCGCCGGGTCCCTCCCGTTCCCCGACGAC AACATCGTCACCCTGTACCGGAAGGCCCAGCGCGGCGACTACCGGTGCCCGGCGTGGCTG TCCACCGACGCGCGCCGCCTCATCCCCAGGCTGCTCGACCCCAACCCGACCACCCGCATC AGCGTCGCGCAGCTCGTCGAGACGCCGTGGTTC…
					Protein	304	KPENLLLDEAGNLKVVDFGLSALADHARADGLLHTLCGTPGYAAPEVLRDKGYDGAKADL WSCGVILYVLLAGSLPFPDDNIVTLYRKAQRGDYRCPAWLSTDARRLIPRLLDPNPTTRI SVAQLVETPWFKKTSISRPVSIELPPAFADPAPAKEEAEKDEPETLNAFHLISLSEGFDL SPLFEGDSAKGRRDGGMLFATREPASGVISRLEGVAARGGGRMRVTKSGARGVRLEGAER GGAKGRLAVAADIFSVAPSVLVVDVKKDGGDTLEYRSFCSEELRPALQDIVWGAAADPTP TAAV
		OsCIPK7	Os03g0634400	1	CDS	1344	ATGGCCGCCACCAAGAGCAAGGCGGCCAAGAAGGGCGCTCCGCTCCTCGGCAAGTACGAG CTCGGCCGCCTCCTCGGCCGCGGCACCTTCGCCAAGGTCTACCACGCCCGCTCCCTCGCC CCCGGCGCCGACCCCGTCGCCGTCAAGGTGCTCGACAAGCCCGACCTCGCCGCCGCCGGC GCCGGCATGGCCACCCGCGTCCTCCGCGAGGTCGCCGCCATGCGCCGCCTCCGCCACCCC AACGTCCTCCGCCTCCACGAGGTGCTCGCCACGCGCTCCAAGGTGTACCTCGTCATGGAG CTCGCCCCCGGCGGCGACCTCCTCTCCAGGCTCGCCTCGCTGCCGTCGCGCCGCCTCCCC GAGCACGCCGCGCAGCGGGTGTTCCTCCAGCTG…
					Protein	447	MAATKSKAAKKGAPLLGKYELGRLLGRGTFAKVYHARSLAPGADPVAVKVLDKPDLAAAG AGMATRVLREVAAMRRLRHPNVLRLHEVLATRSKVYLVMELAPGGDLLSRLASLPSRRLP EHAAQRVFLQLVSALIYCHARGVSHRDVKPQNVLLDAHGNLKVSDFGLAALPDSLRDDGR LHTACGTPAFAAPEVLRRKAYDGAKADAWSCGVILFVLLAGHLPFDDSNIADMCRKAHRR EYALPRWVSQPARRLVSRLLDPNPATRLAVAELATHPWFKRSLSLDSQLGSLLGGQPERE LAFQAPPPLNAFDIISMSPGLDLSGLFGESKRRREKRFVTTASPERTVERLGQAGAKLGY FMVGKKGVERLPLGGLSGLVAMSMEMSEVSPSM…
		OsCIPK8	Os01g0536000	15	CDS	1341	ATGGTGGGCGGAGGGGCGCTGCGGCGGGTGGGGAAGTACGAGGTGGGGCGGACGATCGGG GAGGGGACGTTCGCCAAGGTGAAGTTCGCGCAGAACACGGAGAGCGGGGAGAGCGTCGCC ATGAAGGTGGTCGACCGCTCCTCCATCCTCAAGCACAAGATGGCGGATCAGATTAAGAGA GAGATATCTATAATGAAGCTTGTGAGGCATCCGAATGTGGTTAGACTACACGAAGTCTTG GCAAGCCGGAAGAAGATATTTATAATCTTGGAGTTCATCACTGGCGGTGAACTATTTGAT AAAATAATTCGTCATGGAAGACTCAATGAAGCTGATGCACGCAGATACTTTCAGCAGCTC ATTGATGGTGTTGATTTTTGTCACAGCAAAGGT…
					Protein	446	MVGGGALRRVGKYEVGRTIGEGTFAKVKFAQNTESGESVAMKVVDRSSILKHKMADQIKR EISIMKLVRHPNVVRLHEVLASRKKIFIILEFITGGELFDKIIRHGRLNEADARRYFQQL IDGVDFCHSKGVYHRDLKPENLLLDSQGNLKISDFGLSAWPAQGGALLRTTCGTPNYVAP EVLSHKGYDGALADTWSCGVILYVLLAGYLPFDEVDLTTLYGKIESAEYSFPAWFPNGAK SLIHRILDPNPDKRIRIEEIRNDEWFKKNYEPTREIESEEVNLDDVNAAFDDPEEDADHT LDDEAGPLTLNAFDLIILSQGLNLAALFDRRQDYDKLQNRFLSRKPAKVIMSSMEVVAQS MGYKTHIRNYKMRVEGLNANKTSHLAVMLEIFE…
		OsCIPK9	Os03g0126800	12	CDS	1437	ATGGCGGAGGCGGAGGCGGAGGCGGCGGGGGCGGGGGCGGGGGCGGGGCCGGCGAGGAGG ACGACGAGGGTGGGGCGCTACGAGCTCGGCAAGACGATCGGGGAGGGGAGCTTCGCCAAG GTCAAGGTCGCCCGCGACACGCGCACCGGCGACACCCTCGCCATCAAGGTGCTCGACCGC AACCATGTGCTTCGCCACAAGATGGTCGAGCAGATCAAACGGGAGATTTCCACAATGAAG CTAATAAAACATCCAAATGTGGTCCAGTTGCATGAGGTCATGGCTAGCAAATCAAAGATA TACATGGTTCTTGAATATGTTGATGGAGGCGAGCTTTTTGATAAGATTGTCAATTCTGGG AGACTAGGAGAAGATGAAGCAAGAAGATACTTC…
					Protein	478	MAEAEAEAAGAGAGAGPARRTTRVGRYELGKTIGEGSFAKVKVARDTRTGDTLAIKVLDR NHVLRHKMVEQIKREISTMKLIKHPNVVQLHEVMASKSKIYMVLEYVDGGELFDKIVNSG RLGEDEARRYFHQLINAVDYCHSRGVYHRDLKPENLLLDSHGALKVSDFGLSAFAPQTKE DGLLHTACGTPNYVAPEVLADKGYDGMAADVWSCGIILFVLMAGYLPFDDPNLMTLYKLI CKAKVSCPHWFSSGAKKFIKRILDPNPCTRITIAQILEDDWFKKDYKPPLFEQGEDVSLD DVDAAFDCSEENLVAEKREKPESMNAFALISRSQGFNLGNLFEKEMMGMVKRETSFTSQC TPQEIMSKIEEACGPLGFNVRKQNYKMKLKGDK…
		OsCIPK10	Os03g0339900	2	CDS	1356	ATGGTAGAACAAAAGGGGAATATTTTGATGAAGAGATATGAGATAGGAAAATTACTTGGG CAAGGAAGTTTCGCTAAAGTTTACCATGGCCGTAATATTAAGAATTCACAAAGTGTTGCA ATCAAGGTGATTGACAAAGAAAAGATATTGAAATGTGAGCTTATGGATCAAATAAGAAGA GAGATTTCAGTGATGAACCTAGTAAGACATCCGTGCATTGTTCAATTGTATGAGGTGATG GCTACCAAAACTAAGATATATTTTATCCTAGAGTATGTGAAAGGGGGAGAGTTATTCAAC AAGGTTCGACGTGGAAGACTAAAGGAAGAAGTTGCACGGAAGTACTTTCAGCAGTTAATT AGTGCTATTGACTTTTGTCATAGCAGAGGGGTT…
					Protein	451	MVEQKGNILMKRYEIGKLLGQGSFAKVYHGRNIKNSQSVAIKVIDKEKILKCELMDQIRR EISVMNLVRHPCIVQLYEVMATKTKIYFILEYVKGGELFNKVRRGRLKEEVARKYFQQLI SAIDFCHSRGVYHRDLKPENLLLDENRNLKISDFGLSALAECKRQDGLLHTTCGTPAYVA PEVINRKGYDGAKADVWACGVILYVLLAGYLPFQDKNVINMYKKICKAEFKWPSWFSSDI RKLLRRILDPNPATRISVSEIMEDPWFRVGLNSDLLNKTIPTDKVDKVVHVDMDSTFGNL SNNINEGKQEAENLTSLNAFDIISLSSGFDLSAMFEDENSKEESKFTSTNTATTITKKLE DVAKNLRLKFLKKNGGLLKMEGSKPGRKGVMSI…
		OsCIPK11	Os01g0824600	3	CDS	1389	AAGATGATCAACAAGGATAAGGTCATGAAAGTTGGGCTAATGGAGCAAATAAAGAGGGAG ATTTCAATTATGAGATTGGTGAAACATCCAAATGTTCTTCAGTTATTTGAGGTTATGGCT AGCAAGAGCAAGATTTATTTTGTTCTGGAGTATGCTAAAGGTGGTGAGCTTTTCAACAAA ATTGCTAAGGAGGGAAAGCTCAGTGAGGATTCTGCGAGGAGATATTTCCACCAATTGATC AATGCAGTTGACTATTGCCATAGTCGAGGTGTTTATCATCGTGACTTAAAGCCTGAAAAT CTGCTCCTGGATGAGAATGAAAACCTTAAAGTCTCAGATTTTGGTTTAAGTGCCCTGGCT GAGTCCAAGAGGCAAGATGGTCTCCTGCATACT…
					Protein	462	MMDGRSILMGRYEVGKQLGQGTFAKVYYARNLTTGQAVAIKMINKDKVMKVGLMEQIKRE ISIMRLVKHPNVLQLFEVMASKSKIYFVLEYAKGGELFNKIAKEGKLSEDSARRYFHQLI NAVDYCHSRGVYHRDLKPENLLLDENENLKVSDFGLSALAESKRQDGLLHTTCGTPAYVA PEVLSRKGYDGAKADVWSCGVILFVLVAGYLPFHDPNLIEMYRKICRADFRCPRYFSAEL KDLIHKILDSDPSTRISIPRIKRSTWYRKPVEINAKNSEAATTNSISSGVATTSGSAECS TSEENQGSLSLPNLNAFDIISLSTGFNLSGFFEDTHGHQEERFTTRQPVTTVLGKLKELA KRLKLKVKKKDNGVLRLAAPKEGKKGFLELDAE…
		OsCIPK12	Os01g0759400	2	CDS	1623	ATGCTGATGGCGACCGTCTCGCCGGCGCGGAGGGAGCCGACGCCGCAGGCGGTGCGGGCG TCCCCGATGCCATCGGCGGCGGCGGCGTTGGTGAGGAGAGGCGGTGGTGGTAGCGGGGGG ACGGTGCTGGGGAAGTACGAGCTGGGGCGCGTCCTGGGACAGGGCTCGTTCGCGAAGGTG TACCAGGCGAGGCACCTGGAGACCGACGAGTGCGTGGCAATCAAGGTGCTCGACAAGGAG AAGGCCGTGAAGGGCGGGATGGTCCACCTCGTCAAGCGCGAGATCAACGTGCTCCGCCGG GTGCGCCACCCGAACATCGTGCAGCTGTTCGAGGTAATGGCCAGCAAGACCAAGATCTAC TTCGTCATGGAGTATGTCCGCGGCGGCGAGCTC…
					Protein	540	MLMATVSPARREPTPQAVRASPMPSAAAALVRRGGGGSGGTVLGKYELGRVLGQGSFAKV YQARHLETDECVAIKVLDKEKAVKGGMVHLVKREINVLRRVRHPNIVQLFEVMASKTKIY FVMEYVRGGELFSRVSKGRLREDTARRYFQQLVSAVDFCHARGVFHRDLKPENLLVDENG DLKVSDFGLAAGPDQFDPDGLLHTFCGTPAYVAPEVLRRRGYDGAKADIWSCGVILFALM AGYLPFHDHNIMVLYRKIYNGEFRCPRWFSKDFTRLITRLLDANPKTRITVPEIIESDWF KKGYKPVKFYIEDDKLYNLSDDVLNLEPADPVPPPLGLAPPVPPPPQGDDPDGSGSESDS SVVSCPATLSTGESQRVRGSLPRPASLNAFDII…
		OsCIPK13	Os01g0206300	1	CDS	1536	ATGGCGCGGATGGGGATCAGCAAGGGAGGCAGCGGCAAGGAGGCGAAGAAGCCGCCGCTG CTGCTGGGGCGATTCGAGGTCGGGAAGCTGCTGGGGCAGGGCAACTTCGCCAAGGTGTAC CACGCGCGCAACGTGGCCACCGGCGAGGAGGTGGCGATCAAGGTGATGGAGAAGGAGAAG ATCTTCAAGTCGGGGCTCACGGCGCACATCAAGCGGGAGATCGCCGTGCTCCGGCGCGTC CGCCACCCGCACATCGTGCAGCTGTACGAGGTGATGGCCACCAAGCTCCGGATCTACTTC GTCATGGAGTACGTCCGCGGCGGCGAGCTGTTCGCGCGCGTGGCGCGGGGGCGGCTGCCC GAGGCCGACGCGCGGCGCTACTTCCAGCAGCTG…
					Protein	511	MARMGISKGGSGKEAKKPPLLLGRFEVGKLLGQGNFAKVYHARNVATGEEVAIKVMEKEK IFKSGLTAHIKREIAVLRRVRHPHIVQLYEVMATKLRIYFVMEYVRGGELFARVARGRLP EADARRYFQQLVSAVAFCHARGVFHRDIKPENLLVDDAGDLKVSDFGLSAVADGMRRDGL FHTFCGTPAYVAPEVLSRRGYDAAGADLWSCGVVLFVLMAGYLPFQDRNLAGMYRKIHKG DFRCPKWFSPELIRLLRGVLVTNPQRRATAEGIMENEWFKIGFRRFSFRVEDDRTFTCFE LDDDAAVDAPTSPPDTPRTVDSGDVGAAPTRPRKAGSLTSCDSAPSLLEGRFGLGGSSRR RSSLNAFDIISFSPGFDLSGLFDQDDGGGAGAG…
		OsCIPK14	Os12g0113500	2	CDS	1320	ATGGAGAGTAGAGGGAAGATACTAATGGAGAGGTATGAGTTGGGCAGATTGTTGGGGAAA GGAACATTTGGCAAGGTGCACTATGCAAGGAATCTGGAGTCAAACCAGAGTGTGGCCATA AAGATGATGGACAAACAGCAGGTGTTGAAGGTCGGGCTTTCGGAGCAGATCAGACGTGAG ATCACAACCATGCGGTTGGTGGCTCATAAGAACATTGTTCAGCTTCATGAGGTCATGGCA ACACGGAACAAGATCTACTTTGTGATGGAGTATGTGAAAGGTGGTGAGCTATTTGAAAAG GTTGCAAAGCGTGGAAAGCTTACAGAGGTTGTTGCACATAAGTACTTCCAGCAACTCATT AGTGCAGTGGATTACTGCCACAGTCGAGGTGTG…
					Protein	439	MESRGKILMERYELGRLLGKGTFGKVHYARNLESNQSVAIKMMDKQQVLKVGLSEQIRRE ITTMRLVAHKNIVQLHEVMATRNKIYFVMEYVKGGELFEKVAKRGKLTEVVAHKYFQQLI SAVDYCHSRGVYHRDLKPENLLLDENENLKVSDFGLSALSESKRQDGLLHTTCGTPAYVA PEVISKIGYDGAKSDIWSCGVILFVLVAGYLPFQGPNLMEMYRKIQHGEFRCPGWFSRKL QKLLYKIMDPNPSTRISIQKIKESTWFRKGPEENRILKERTLNENTTKNVALVLGVRRKK NAHEDVKPMSVTNLNAFEIISFSKGFDLSGMFIVKEWRNEARFTSDKSASTIISKLEDVA KALNLRVRKKDNGVVKMQGRKEGRNGVLQFDIE…
		OsCIPK15	Os11g0113700	2	CDS	1305	ATGGAGAGTAGAGGGAAGATTCTAATGGAGAGGTATGAGTTGGGGAGATTGTTGGGGAAA GGAACATTTGGCAAGGTGCACTATGCAAGGAATCTGGAGTCAAACCAGAGTGTGGCCATA AAGATGATGGACAAACAGCAGATATTGAAGGTCGGGCTTTCGGAGCAGATCAGACGTGAG ATCACAACCATGCGGTTGGTGGCTCATAAGAACATTGTTCAGCTTCATGAGGTCATGGCA ACACGGAACAAGATCTACTTTGTGATGGAGTATGTGAAAGGTGGTGAGCTATTTGAAAAG GTTGCAAAGCGTGGAAAGCTTACAGAGGTTGTTGCACATAAGTATTTCCAGCAACTCATT AGTGCAGTGGATTACTGCCACAGTCGAGGTGTG…
					Protein	434	MESRGKILMERYELGRLLGKGTFGKVHYARNLESNQSVAIKMMDKQQILKVGLSEQIRRE ITTMRLVAHKNIVQLHEVMATRNKIYFVMEYVKGGELFEKVAKRGKLTEVVAHKYFQQLI SAVDYCHSRGVYHRDLKPENLLLDENENLKVSDFGLSALSESKRQDGLLHTTCGTPAYVA PEVISKIGYDGAKSDIWSCGVILFVLVAGYLPFQGPNLMEMYRKIQHGEFRCPGWFSRKL QKLLYKIMDPNPSTRISIQKIKESTWFRKGPEENRILKERTLNENTTKNVAPVLGVRRKK NAHEDVKPMSVTNLNAFEIISFSKGFDLSGMFIVKEWRNEARFTSDKSASTIISKLEDVA KALNLRVRKKDNGVVKMQGRKEGRNGVLQFDIE…
		OsCIPK16	Os09g0418000	1	CDS	1371	ATGGCGAGGAGAGCGCGGGAAGAGGAAGCGGATCAGGTGGAGAGGAAGCTGGTGCTGGGG CGGTACGAGCTCGGGAGGCTGCTGGGGCAGGGCACGTTCGCCAAGGTGTACTACGGCCGT GACCTCCGGTCCGGTGAGAGCGTGGCGATCAAGGTGATCGACAAGGCGCGGCTCCGTCGC ACGGAAGGGATGGTGGAGCAGCTGCGGCGTGAGATCTCCATCATGCGGATGGTGCGCCAC CCCAACGTGGTGGGGATCCGCGAGGTGCTCGCCAGCCGCGCCCGCGTGTTCGTCGTCATG GAGTACGCCCGCGGCGGGGAGCTGTTCGCCAAGGTGGCGCGCGGGCGGCTCACCGAGGAG CACGCGAGGAGGTACTTCCAGCAGCTCGTCGCC…
					Protein	456	MARRAREEEADQVERKLVLGRYELGRLLGQGTFAKVYYGRDLRSGESVAIKVIDKARLRR TEGMVEQLRREISIMRMVRHPNVVGIREVLASRARVFVVMEYARGGELFAKVARGRLTEE HARRYFQQLVAAVGFCHGRGVAHRDLKPENLLLDEEGRLKVTDFGLAALPEQLRQDGLLH TQCGTPAYVAPEVLRKRGYDGARADLWSCGVVLYVLLCGFLPFQHENYAKMYQKIFKAEY QVPPWVSGDARRLIVRLLVVDPAKRISIPEIMRTPWFKKGFVPPVPTSPVSPKKWEEDDV LLDGGDSGAMSPRTCNAFQLISSMSSGFDLSGMFESEQKAATVFTSRAPAATVIQKLEAV GRSLGYSATRGKGWKLRLEATADGANGRLAVTV…
		OsCIPK17	Os05g0136200	12	CDS	1365	ATGGTGAAGGGAGGGAGGGAGGCGCTGCTGGGCGGGTACGAGATGGGGAGGACGCTCGGG GAGGGCAACTTCGGCAAGGTGAAGTACGCGCGCCACCTCGCCACCGGCGGCCACTTCGCC GTCAAGATCCTCGACCGCGGCCGCGTCGTCTCCCTCCGCGCCGGCGACCAGATTCGCCGC GAGATCGCCACGCTCAAGCTGCTCAGGCACCCCCACGTCGTCCGCCTCCACGAGGTTGCT GCTAGCAAAACTAAGATTTACATGGTGCTTGAGTTTGTCAATGGAGGTGAACTGTTTGAG AGAATTGCAGTAAAGGGAAAACTATCAGAGAAAGAAGGAAGGAGGCTTTTTCAGCAGTTA ATTGATGGTGTTAGCTATTGCCATGATAGGGGA…
					Protein	454	MVKGGREALLGGYEMGRTLGEGNFGKVKYARHLATGGHFAVKILDRGRVVSLRAGDQIRR EIATLKLLRHPHVVRLHEVAASKTKIYMVLEFVNGGELFERIAVKGKLSEKEGRRLFQQL IDGVSYCHDRGVYHRDLKPENVLVDQKGNIKISDFGLSALPQHLGNDGLLHTTCGSPNYI APEVLQNKGYDGSLSDIWSCGVILYVMLIGYLPFDDRNIVVLYQKIFKGDTQIPKWLSHS AQNLLRRILEPNPMKRIDMAGIKSHEWFQKDYIPVLPYDDDDEDVQFGARLPAKEQINDE PGDKNSHQINAFQLIGMASSLDLSGFFEDEEVSQRRIRFTSTHPPKDAFDKIESSATELG FQVQRGHSKLKLMRNCKGSKNPESFMVSAEVFE…
		OsCIPK18	Os05g0332300	2	CDS	1374	ATGATGGAACTTGAGAAGAATGGAAACATTCTACTGCGAAGGTATGAGATTGGAAAATTA TTGGGGCAAGGAACTTTTGCCAAGGTTTATCATGGTAGGAACATCGTGACTTCACAAAGT GTGGCTATCAAGGTGATCGACAAGGACAAAATTTTTAAGGTTGGCCTAATGGATCAGATT AAACGAGAGATATCTGTGATGAAATTAGTGAGGCACCCCAACATTGTACAGCTGTATGAG GTCATGGCTACCAAATCGAAGATATACTTTGTGCTAGAATATGTCAAGGGCGGTGAGTTG TTTAACAAAGTAGCTAAAGGTAGGTTGAAAGAAGATGCTGCAAGGAAATACTTCCAGCAA TTAGTAAGTGCTGTTGATTTCTGCCACAGTAGA…
					Protein	457	MMELEKNGNILLRRYEIGKLLGQGTFAKVYHGRNIVTSQSVAIKVIDKDKIFKVGLMDQI KREISVMKLVRHPNIVQLYEVMATKSKIYFVLEYVKGGELFNKVAKGRLKEDAARKYFQQ LVSAVDFCHSRGVYHRDLKPENLLVDENGNLKITDFGLSALAESRRQDGLLHTTCGTPAY VAPEVISRKGYDGVKVDTWSCGVILFVLMAGYLPFQDSNLMEMYRKIGKAEFKCPAWFSS DVRKLVSRILDPNPRSRMPITKIMETYWFKKGLDSKLILKNVETNEPVTALADVNVVFSS MGSSSSKKTEEKQDAGKLTNLNAFDIISLSEGFDLSGLFEETDKKKEARFTSSQSASAII SKLEDVASCSKLTVKKKEGGVLKMEGASEGRKG…
		OsCIPK19	Os05g0514200	1	CDS	1527	ATGGCCGCGACCCCGCCGTCGTCGCAGCACCGGCGGCCGCTGTCCTCCTCCGCCTCCGCC GCCTCCCTCGCTGGCAAGCCGCGGGGGGGCGGGCTCCTGCTCGGGCGGTACGAGCTCGGC CGCCTCCTCGGCCACGGCACCTTCGCCAAGGTGTACCAGGCGCGGAGCGCGGATTCCGGG GAGCCGGTCGCGATCAAGGTGCTCGACAAGGAGAAGGCGATGCGGCACGGCCTCGTCCCG CACATCAAGCGGGAGATCGCCATCCTCCGCCGCGTCCGCCACCCCAACATCGTGAGGCTG TTCGAGGTGATGGCCACCAAGTCCAAGATCTACTTCGTGATGGAGCTCGTCCGCGGCGGG GAGCTGTTCGGCCGCGTCGCCAAGGGGCGGCTC…
					Protein	508	MAATPPSSQHRRPLSSSASAASLAGKPRGGGLLLGRYELGRLLGHGTFAKVYQARSADSG EPVAIKVLDKEKAMRHGLVPHIKREIAILRRVRHPNIVRLFEVMATKSKIYFVMELVRGG ELFGRVAKGRLKEDTARRYFQQLVSAVGFCHARGVFHRDLKPENLLVDEHGDLKVSDFGL SAVADQFHPDGLLHTFCGTPSYVAPEVLARRGYDGAKADIWSCGIILFVLMAGYLPFHDQ NLMAMYRKIYRGEFRCPRWFSKDLSSLLNRILDTNPETRITVKEVMESRWFQKGFRPVRF YVEDDQVHSLADGDNDMPELEPSEPPPPPPFPPPPPQQDDDGEESGWESDSSVASCPATL SSEERRQRPLGSLTRPASLNAFDIISFSKGFDL…
		OsCIPK20	Os05g0208100	1	CDS	1401	ATGCCGGAGAAGGGCACCGTGGTGATGAGCCGGTACGAGCTCGGCCGCTCGCTGGGGCAC GGCACGTTCTCCAAGGTGTACCAGGCCAGGAGCCTCGTGTCCGGCGAGACCGTCGCCGTG AAGGTGATCGACAAGGAGAAGGCGCTGCGCGCCGGCGCCGGCATGGTCGACCAGATCGAG CGCGAGGTCGCCGTCATGCGGCTCGTCGGCCGCCACCCCAACGTGGTCCGCCTCCACGAG GTGATGGCCAGCAGGAGCAAGATCTACTTCGTCATGGAGCTCGTCCGCGGCGGCGAGCTC CTCGCCAGGCTGGTCGCCGGCGGCGGCCGCCTCGGGGAGGACGCGGCGAGGAGGTACTTC CACCAGCTCGTCGCCGCCGTCGACTTCTGCCAC…
					Protein	466	MPEKGTVVMSRYELGRSLGHGTFSKVYQARSLVSGETVAVKVIDKEKALRAGAGMVDQIE REVAVMRLVGRHPNVVRLHEVMASRSKIYFVMELVRGGELLARLVAGGGRLGEDAARRYF HQLVAAVDFCHSRGVYHRDLKPENLLVDDDGSGGGGNLKVTDFGLSALSASRRHDGLLHT TCGTPSYVAPEIIGDKGYDGATADVWSCGVILFLLLAGYLPFFDSNLMEMYKKITNGEFK VPDWFTPDARSLISRLLDPNPTTRITIDELVKHPWFKKGHTKRPASSNTMKLNEEEKPAN AAMNMKPASLNAFDIISLSQGFDLSGMFCCHGHSSRTQDQLFVTGKPATAIVSRLEEIAE TEHFTVKKKQKKRQEEDGMAVKLQGWKEGRKGQ…
		OsCIPK21-1	Os07g0637000	13	CDS	1335	ATGCGGATGGGGAAGTACGAGATGGGGCGGGCGCTGGGAGAGGGGCACTTCGGCAAGGTG AAGCTGGCGCGCCACGCCGACACCGGCGCCGCCTTCGCCATCAAGATCCTCGACCGCCAA CGCATCCTCGCCATGAAGATCGACGAACAGATAAAGAGGGAGATCGCCACGTTGAAGCTG CTCAAGCACCCCAATGTCGTCCGCCTCCACGAGGTTTCAGCTAGCAAAACCAAGATATAC ATGGTTCTTGAATATGTAAATGGAGGAGAGCTATTCGACAAAATTGCATTAAAGGGTAAG TTGTCAGAGAAGGAAGGAAGAAAACTCTTCCAGCAGCTGATGGATGCTGTAAGCTATTGC CATGAGAAGGGAGTTTATCATAGGGACCTTAAG…
					Protein	444	MRMGKYEMGRALGEGHFGKVKLARHADTGAAFAIKILDRQRILAMKIDEQIKREIATLKL LKHPNVVRLHEVSASKTKIYMVLEYVNGGELFDKIALKGKLSEKEGRKLFQQLMDAVSYC HEKGVYHRDLKPENVLVDAKGNIKVSDFGLSALPQNQRKDGLLHTTCGSPNYIAPEVLLN RGYDGSLSDIWSCGVILYVMLTGNLPFDDQNTVVLYQKILKGDARIPKWLSPGAQDILRK ILDPNPITRLDITGIRAHEWFRQDYTPAMPFDDDDDNNISDGNLHMTENQDIETSPAISQ INAFQLIGMSSCLDLSGFFEKEDVSERKIRFVSNYSPTSLFEKIESTVTEKGFQVQKNSG KLKVIQVCKEPANPRGHGNLLISAEVFEINESL…
		OsCIPK21-2	Os02g0178000	14	CDS	1311	ATGGGGTTTGTGGAGAGCATTGGGAGGTACAGGGTTGGCCGGACCATCGGCGCCGGCACG TTCGCCAAGGTCAGGCTCGCCGTCGACGCCGACACCGGCGCCACCGTCGCCGTCAAGGTC ATCGACAAGAGGATGGTGATCCGCAACAACCTCATGTACCAGGTCAAAAGAGAGATCACG GCCATGAAGCTCCTCAACCACCCCAACATTGTCAAGATATATGAGGTGATCGCGACGAAG ACGAAGATATGCCTGGTAATGGAGTATGTCTCAGGAGGGCAGCTATCTGACAAGCTAAGT TACCTCAAGAGGTTGGATGAGAAGGAAGCGAAGAAGTATTTCTACCAATTGATTGATGCT GTAGACTACTGCCATAGGAGAGGTGTCTACCAC…
					Protein	436	MGFVESIGRYRVGRTIGAGTFAKVRLAVDADTGATVAVKVIDKRMVIRNNLMYQVKREIT AMKLLNHPNIVKIYEVIATKTKICLVMEYVSGGQLSDKLSYLKRLDEKEAKKYFYQLIDA VDYCHRRGVYHRDLKPENLLVDNQGNLKVSDFGLSVLKKPGQFLSTSCGSPCYVAPEVIQ HKSYDGAAADVWSCGVILFELLAGYLPFQDCSLTNLYRRISRAQFVFPQWLSVPQKKIII RILDPSPITRAKISDIFDDKWLQDHCNPSARIENDDDCDVIEEASTDSDSSHNTEVKETE EMTAETDRFINAFQLIARCSDLDLSGLFQEQKTKLASPHPVQETFDKIKVAAKDVSMAVK RMNSSLVEIQDSKLLPRSNLDLTLSAEVIKVTP…
		OsCIPK22	Os05g0334750	1	CDS	1356	ATGCCACCGGCCGGCGACGACGAGTCGCCGGCGGCCACCGGCGACGGCTACTCGAAGAAG GTCCTGCAGGGCCGGTACGAGCTCGGCCGCGTGCTCGGCCAGGGCGCCTCCTCCAAGGTG TACCGCGCGCGCGACGCCCGCACGGGCGCCCACGTCGCCGTCAAGGCCATCCGCAAGCAG CAGCAGCCGCACCACCACCCGTCGTGCCGCTCGCCCGAGGCGGCCGCCGCGGCGCGGAGG TGCGTGGAGGTGGAGCGGGAGGTCGCCGCGCTCCGCCGCGTGCGCGGCCACCCGCACGTG GTGGCGCTCCTCGACGTGCTCGCCACCCGCTCCACCGTCTACCTCGTCCTCGAGCTCGCC AGCGGCGGCAGCGTCCTGTCCGCGCTCGACAGC…
					Protein	451	MPPAGDDESPAATGDGYSKKVLQGRYELGRVLGQGASSKVYRARDARTGAHVAVKAIRKQ QQPHHHPSCRSPEAAAAARRCVEVEREVAALRRVRGHPHVVALLDVLATRSTVYLVLELA SGGSVLSALDSRGGGHYDEPAARRLFAQLASAVAHAHSLGVFHRDIKPENLLLDERGDLR LTDFGLSAFADADQHLGATDGLAATHCGSPAYVAPEILLKRRYDASKADVWSCGVVLFVL TAGYLPFNDGNLMAMYRKICAAKFRCPKWCSQELRSLIGRMLDPEPDTRIKIGEIFDHPW LQQDGSSSSFGMIQAASSHSKPEVEKWEAELEQAMELNAFDIIGFASGCDLSGLIGPLPD RVRFVLPGGDSKSVLDKVEKLGREEGLVVRRKE…
		OsCIPK23	Os07g0150700	14	CDS	1353	ATGAGCGTGTCGGGCGGGAGGACGCGGGTGGGGAGGTACGAGCTCGGGAGGACGCTCGGC GAGGGCACCTTCGCCAAGGTCAAGTTCGCCCGCAACGCGGACTCCGGCGAGAATGTCGCC ATCAAGATCCTCGACAAGGACAAGGTCCTCAAGCACAAGATGATCGCCCAGATAAAGCGC GAGATCTCCACCATGAAGCTCATCAGGCACCCCAACGTCATCCGGATGCATGAGGTGATG GCCAGCAAGACCAAAATATACATAGTGATGGAGCTTGTCACCGGTGGTGAACTTTTCGAC AAGATTGCTTCGCGTGGGAGGCTGAAAGAGGATGATGCAAGGAAGTATTTTCAGCAGCTG ATCAACGCTGTCGATTACTGTCATAGCAGAGGA…
					Protein	450	MSVSGGRTRVGRYELGRTLGEGTFAKVKFARNADSGENVAIKILDKDKVLKHKMIAQIKR EISTMKLIRHPNVIRMHEVMASKTKIYIVMELVTGGELFDKIASRGRLKEDDARKYFQQL INAVDYCHSRGVYHRDLKPENLLLDASGTLKVSDFGLSALSQQVREDGLLHTTCGTPNYV APEVINNKGYDGAKADLWSCGVILFVLMAGYLPFEDSNLMSLYKKIFKADFSCPSWFSTS AKKLIKKILDPNPSTRITIAELINNEWFKKGYQPPRFETADVNLDDINSIFNESGDQTQL VVERREERPSVMNAFELISTSQGLNLGTLFEKQSQGSVKRETRFASRLPANEILSKIEAA AGPMGFNVQKRNYKLKLQGENPGRKGQLAIATE…
		OsCIPK24	Os06g0606000	14	CDS	1362	ATGGGAGGGGAGGAGGGAATGGCGGCGGGGAGGAAGAAGCGGGTGGGGAGGTACGAGGTT GGGCGGACCATCGGGCAGGGGACGTTCGCCAAGGTCAAGTTCGCCGTGGACGCCGACACC GGCGCCGCCGTCGCCATGAAGGTGCTCGACAAGGACACCATCCTCAACCACCGCATGCTC CACCAGATCAAAAGGGAGATATCAATAATGAAGATTGTAAGACACCCCAATATAGTTAGA CTAAACGAGGTTCTAGCTGGAAAGACGAAGATATACATAATCTTGGAGCTTATCACTGGA GGCGAATTGTTCGATAAAATAGCTCGCCAAGGGAAGCTTCGTGAAAATGAAGCAAGGAAG TACTTCCAGCAGCTTATTGATGCCATCAATTAT…
					Protein	453	MGGEEGMAAGRKKRVGRYEVGRTIGQGTFAKVKFAVDADTGAAVAMKVLDKDTILNHRML HQIKREISIMKIVRHPNIVRLNEVLAGKTKIYIILELITGGELFDKIARQGKLRENEARK YFQQLIDAINYCHSKGVYHRDLKPENLLLDSRGNLKVSDFGLSTLAQKGVGLLHTTCGTP NYVAPEVLSNNGYDGSAADVWSCGVILYVLMAGYLPFEEDDLPTLYDKITAGQFSCPYWF SPGATSLIHRILDPNPKTRITIEQIREDTWFKKTYVAIKRGEDENVDLDDVQAVFDNIED KYVSEQVTHNDGGPLVMNAFEMITLSQGLDLSALFDRQQEFVKRQTRFVSRKPAKTIVAT IEVVAETMGLKVHSQNYKLRLEGVSSNRMSPFA…
		OsCIPK25	Os06g0543400	1	CDS	1545	ATGTTCCGATCCATGGGGACGGGGACGGGGACGAAGCCGCCGGCGATGACGACGGAGCGG TACGAGTTCGGGCCGCTCGTCGGCGAGGGCAACTTCGCCAAGGTGTACCTCGGCCGGCAC AGGGCCACCGGCGAGGAGGTCGCCATCAAGGTGATGGACAAGGAGAAGCTCGTCAGGCTC GGCGCCACGGAGCTGATCAAGCGGGAGATCGCCGTCATGCAGCGGCTGCGCCACCCGAAC GTCGTCCGCATCCACGAGGTCATGGCCAACAAGCGCCGCATCTGCGTCGTCATGGAGTAC GTCCGCGGCGGCGCGCTCTACCGCTACTTCCGCAGGGGCCCCAGCGGCGGCGCCGCCGGC CTCCGGGAGCACGAGGCGCGCCGGTTCTTCCAG…
					Protein	514	MFRSMGTGTGTKPPAMTTERYEFGPLVGEGNFAKVYLGRHRATGEEVAIKVMDKEKLVRL GATELIKREIAVMQRLRHPNVVRIHEVMANKRRICVVMEYVRGGALYRYFRRGPSGGAAG LREHEARRFFQQLVSAVAYCHSRGVFHRDIKLDNLLVDEQGNLKVADFGLSALADMERRE AHLQTVCGTPLFLAPEVFKRRGYDGAKADVWACGVVLYVLLTGRKPFPDEHVSRLYRLIG QNQFQCPPSFSPDLARLVRRLLQPDPDRRITIPEIMEMRWFKRGFKEVTYYIDSNDRLRS LDGLDGEPELYDSDTDTIESSSSSESPTPVAGTPRGMHTSVSAPALSELDRMEDSASLPL PLPLPPRPRMPRPKSLNAFDIIASSPSFDLSGL…
		OsCIPK26	Os02g0161000	2	CDS	1482	ATGGATGACAGGAGGACAATTTTGATGGATCGCTATGAAATAGGTAGGCAGTTAGGACAG GGAAATTTTGCCAAGGTATATTATGCTCGGAATCTCACAAGCGGACAGGCCGTTGCAATA AAGATGATTGATAAGGAGAAGGTAACAAGGGTTGGGCTAATGGTGCAGATAAAGAGGGAG ATTTCAATAATGAGATTAGTAAAGCATCCAAACATTCTTCAGCTTTTTGAGGTGATGGCA AGCAAGAGCAAAATTTACTTTGTTTTGGAGTATGCTAAAGGCGGTGAACTTTTCAAGAAA ATATCCAAGGGAAAGTTCAGTGAAGATGTTGCGAGGCGGTATTTCCATCAGTTGATCAGT GGTATAGACTACTGCCACAGCCGGGGTGTTTAT…
					Protein	493	MDDRRTILMDRYEIGRQLGQGNFAKVYYARNLTSGQAVAIKMIDKEKVTRVGLMVQIKRE ISIMRLVKHPNILQLFEVMASKSKIYFVLEYAKGGELFKKISKGKFSEDVARRYFHQLIS GIDYCHSRGVYHRDLKPENLLLDENESLKVSDFGLSALSESKRHDGLLHTTCGTPAYVAP EVLSRRGYDGAKADIWSCGVILFVLVSGYLPFHDTNLIEMYRKIAKAEYKCPRSFSAELK DLLYKILDPDPSTRISIPKIKRSAWYRKSSDVNALKSKHETGDKVYKGEATTSDTTECSI FEGNRASSRDKVYTNGEATTSDSPECSNSDGKQASLSLPNLNAFDIISLSTGFDLSNLFE ERYGRREERFTTRQPAAAIFAKLNELARRFKLK…
		OsCIPK27	Os09g0418500	2	CDS	2427	AGCAGATCGAGGGCGGCAAGGCAGGCAATGGAGGGGAAGGGGGTGCTGGAGGGGAGGTAC GAGATGGGGCGGGTGCTGGGCCACGGCAACTTCGGTCGTGTGCACGCGGCGCGGGACGTG CGCACGGGGCGCGCCGTGGCGATGAAGGTGGTGTCCAAGGACAAGGTGGAGCGCGCCGGG ATGGCGGAGCAGATCAAGCGGGAGATCGCCGTGATGAAGATGGTGTCCCACCCGAGCGTC GTGGAGCTCCACGAGGTGATGGCCACGCGCACCAAGGTGTACCTGGCGCTCGAGCTCGTC CGGGGCGGCGAGCTGTTCGACCGGATCGCCCGCCACGGCCGCGTCGGGGAGGGCGTCGCG CGGAGGTACTTCCGCCAGCTCGTCTCCGCCGTC…
					Protein	808	SRSRAARQAMEGKGVLEGRYEMGRVLGHGNFGRVHAARDVRTGRAVAMKVVSKDKVERAG MAEQIKREIAVMKMVSHPSVVELHEVMATRTKVYLALELVRGGELFDRIARHGRVGEGVA RRYFRQLVSAVDFCHGRGVYHRDLKPENLLLDEAGNLKVADFGLSALACHARPDGLLHTA CGTPAYVAPEVLAGNGYDGAKADLWSCGVILYVLLAGALPFQDDNLVCMYRKMRRGDFCC PPWVTTDARKLIKSLLDPNPGTRITVAGLLETPWFRKTAPVPRPIIADPAAAPVDTRGNA GDDKDEPPEVLNAFHLISLSEGFDLSPLFEHDPAASPGRATARAGGTRFATREAASGVVA RLEALAMGGARALRAERAELEAAWARVEEGRRS…
		OsCIPK28	Os05g0476350	1	CDS	1308	ATGGAAGAGAGGAGTGTGTTGATGGAACGGTATGTAATTGGGAGACAATTGGGGCAAGGA ACCTTTGGAAAGGTTTATTATGCTCGTAATCTTAGTTCTGGTCAGTCTGTTGCGATAAAG ATGATTGATAAGGAGAAGATCTTGAAGGTTGGCCTCATGGAGCAGATAAAGAGGGAGATC TCGATAATGAGATTGGTGAGGCATCCAAATGTTCTCCAGCTCTTCGAGGTAATGGCTACC AAGAGCAATATTTACTTTGCTTTAGAGTATGCTAAGGGTGGCGAGCTTTTCCACAAAATG GCCAGAGCAAAGCTCAATGAGGAGTCTGCGAGAAATTATTTTCAACAGTTGATCTCTGCA ATGGACTATTGCCATAGCCGAGGTGTTTATCAT…
					Protein	435	MEERSVLMERYVIGRQLGQGTFGKVYYARNLSSGQSVAIKMIDKEKILKVGLMEQIKREI SIMRLVRHPNVLQLFEVMATKSNIYFALEYAKGGELFHKMARAKLNEESARNYFQQLISA MDYCHSRGVYHRDLKPENLLLDENETLKVSDFGLSALAESRRQDGLLHTACGTPAYVAPE VLSRKGYSGSKADVWSCGVILFVLVANYLPFHDRNIIQMYRKIAKAEYRCPRHFSAELKE LLYGILDPDPSTRMSISRIKRSAWYRKPIAISALNNETGKKSCTSEAPFSGPTICISSER NQEPPNLHNLNAFDIISLSTGFDLSGLFGERYGRRESLFTSRKPAAAVLVKLKELAKALN LKVTKTDNGVLKLATTKEGRKGRLELDAEVSEV…
		OsCIPK29	Os07g0678300	1	CDS	1332	ATGCCGCCCTCCACCGGCTCCGTCCCACCCGCCGCATCAACGCCGGCGGCTGGGGACGAG GCCACCGCCGCCGGGAGGGTACTCCTCGGCAGGTACGAGCTCGGCGGCCTCCTCGGCCGC GGCGCCTCCGCCAAGGTGTACCTCGCCCGCGACCTCCTCACCGGCCGCGACGTCGCCATC AAGTCCTTCCCCAACCCCCGCCACGGCGGCGGCCTCCGCGGCGGCGAGGAGGATGTCCTC CTCCGCCCCGCGCCCATCGAGCGGGAGGCGGCCATTCTCCCCAGGCTGCGCCACCGCCAC GTGATGCGCCTCCGCGAGATTCTGGCCACGCGCAAGAAGGTCCACTTCGTCCTCGACCTC GCCGCCGGCGGCGAGCTCTTCTCCCTGCTCGAC…
					Protein	443	MPPSTGSVPPAASTPAAGDEATAAGRVLLGRYELGGLLGRGASAKVYLARDLLTGRDVAI KSFPNPRHGGGLRGGEEDVLLRPAPIEREAAILPRLRHRHVMRLREILATRKKVHFVLDL AAGGELFSLLDASGRMTEDLARHYFRQLISAVRYCHSRGVYHRDIKPENLLLDDAGDLKV ADFGLGAVADGALHHTLCGTPAYVAPEILSRKGYNPAKVDIWSCGVVLFVLAAGYLPFND ASLVNMYRKIYAGKFRCPAWFSPELRCLVRRILDPNPATRIDTEEIITHPWFRQDASHFA MAQLMQHGHDEEAKFKTEFKEDDMARDMTAFDILACSPGSDLSGLFGAEPGKERVFVGEP AAAVLSRVEEAGKKEGYMVTREGKKGTGPVYVK…
		OsCIPK30	Os01g0759200	1	CDS	1431	ATGGCCATGGAGACGACGAGCCAAGATTCGCAGGTGATCATGGGGCGGTACAAGCTCGGC CGGCTCCTCGGCCGTGGCACGTTCGCCAAGGTCTACAAGGCCTATAAGTTGGCCACCGGC GAGGCCGTCGCCATCAAGGTGTTCGACAAGGAGGCGGTGCAGCGGTCCGGCACGGTGGAG CAGGTGAAGCGCGAGGTGGACGTCATGCGGCGTGTGCACCACCGCCACGTCATCCGCCTC CACGAGGTGATGGCTACGCGGTCCAGGATCTACTTCGTCATGGAGTACGCGAGCGGCGGC GAGCTCTTCACCCGCCTCTCCCGGAGCCCGCGGTTCCCGGAGCCCGTCGCGCGCCGCTAC TTCCAGCAGCTGATCACCGCCGTGGAGTTCTGC…
					Protein	476	MAMETTSQDSQVIMGRYKLGRLLGRGTFAKVYKAYKLATGEAVAIKVFDKEAVQRSGTVE QVKREVDVMRRVHHRHVIRLHEVMATRSRIYFVMEYASGGELFTRLSRSPRFPEPVARRY FQQLITAVEFCHSRGVYHRDLKPENLLLDARGDLKVTDFGLSALDGGLRGDGLLHTTCGT PAYVAPEVLLKRGYDGAKADIWSCGVILFVLLAGYLPFNETNLVILYRNITESNYRCPPW FSVEARKLLARLLDPNPKTRITISKIMDRPWFQQATCPLGDMSLVASAPSVLLARKEASQ QHDDEEDDGFAREKKKRSNVIMSSPVIDVRPSSMNAFDIISRSRGLDLSKMFDAEERRSE ARFSTRETTTAIVSKLEEIAEAGRFSFKLKEKG…
		OsCIPK31	Os03g0319400	15	CDS	351	ATGTATAGGGCTAAGAGGGCTGCATTATCTCCAAAGGTGAAGCGCCGTGTAGGGAAGTAT GAGCTCGGGCGCACCATTGGAGAAGGAACCTTTGCAAAGGTCCGGTTTGCGAAGAACACT GAAAATGACGAACCAGTTGCTATCAAAATCCTTGACAAGGAGAAGGTTCAGAAGCACAGA TTGGTTGAACAGGTCATTCTCAGGCATTTATTTTTTGGAGCAATTCTCAATCAATTCCCT TATAAGGCATTGCATCAGTTTTTTTATCAATCACTGTGTTCGTCCAATATCTTTAATTCA TATATCAGACTAACCTCTGTGATTCAGTCCACTAGGAATATCCTTTTTTGA
					Protein	116	MYRAKRAALSPKVKRRVGKYELGRTIGEGTFAKVRFAKNTENDEPVAIKILDKEKVQKHR LVEQIRREICTMKLVKHPNVVRLFEVMGSKARIFIVLEYVTGGELFEIIATNGRLKEEEA RKYFQQLINAVDYCHSRGVYHRDLKLENLLLDASGNLKVSDFGLSALTEQVKADGLLHTT CGTPNYVAPEVIEDRGYDGAAADIWSCGVILYVLLAGFLPFEDDNIIALYKKISEAQFTC PSWFSTGAKKLITRILDPNPTTRITISQILEDPWFKKGYKPPVFDEKYETSFDDVDAAFG DSEDRHVKEETEDQPTSMNAFELISLNQALNLDNLFEAKKEYKRETRFTSQCPPKEIITK IEEAAKPLGFDIQKKNYKMRMENLKAGRKGNLN…
		OsCIPK32	Os12g0132200	14	CDS	774	ATGAGTACAACCAAAGTGAAGAGACGTGTGGGAAAGTATGAGCTAGGAAGAACAATCGGA GAGGGCACATTCGCGAAGGTCAAGTTCGCGAGGGATACCGAGACCGGTGATCCAGTAGCC ATCAAGATCCTAGATAAGGAGAAAGTTCTCAAGCATAAGATGGTCGAACAGATTAAAAGG GAAATTTCGACAATGAAGTTGATTAAGCACCCAAATGTTGTCCGTATATATGAGGTGATG GGAAGCAAGACAAAAATCTACATTGTTTTAGAATATGTTACCGGTGGTGAGCTCTTTGAT ACAATTGTTAACCATGGTCGTATGAGGGAAGATGAGGCAAGAAGGTACTTCCAACAATTA ATTAATGCTGTTGATTATTGTCATAGCAGGGGT…
					Protein	257	MSTTKVKRRVGKYELGRTIGEGTFAKVKFARDTETGDPVAIKILDKEKVLKHKMVEQIKR EISTMKLIKHPNVVRIYEVMGSKTKIYIVLEYVTGGELFDTIVNHGRMREDEARRYFQQL INAVDYCHSRGVYHRDLKPENLLLDSYGNLKVSDFGLSALSQQIKDDGLLHTTCGTPNYV APEVLEDQGYDGAMADLWSCGVILFVLLAGYLPFEDSNLMTLYKKISNAEFTFPPWTSFP AKRLLTRILDPNPMTVC
		OsCIPK33	Os11g0134300	14	CDS	1218	CTCAAGCATAAGATGGTCGAACAGATTAAAAGGGAAATTTCGACGATGAAGTTGATTAAG CACCCAAATGTTGTCCGTATATATGAGGTGATGGGAAGCAAGACAAATATCTACATTGTT TTAGAATATGTTACCGGTGGTGAGCTCTTTGATACAATTGTTAACCATGGTCGTATGAGG GAAGATGAGGCAAGAAGGTACTTCCAACAATTAATTAATGCTGTTGATTATTGTCATAGC AGGGGTGTGTACCACAGGGACTTAAAACCAGAAAATTTACTACTAGATTCATATGGGAAT CTGAAGGTCTCTGATTTTGGGCTGAGTGCACTATCTCAGCAAATTAAGGATGATGGTTTG CTGCACACAACCTGTGGGACACCAAATTATGTT…
					Protein	405	LKHKMVEQIKREISTMKLIKHPNVVRIYEVMGSKTNIYIVLEYVTGGELFDTIVNHGRMR EDEARRYFQQLINAVDYCHSRGVYHRDLKPENLLLDSYGNLKVSDFGLSALSQQIKDDGL LHTTCGTPNYVAPEVLEDQGYDGAMADLWSCGVILFVLLAGYLPFEDSNLMTLYKKISNA EFTFPPWTSFPAKRLLTRILDPNPMTRITIPEILEDEWFKKGYKRPEFDEKYDTTLDDVD AVFNDSEEHHVTEKKEEPEALNAFELISMSAGLNLGNLFDSEQEFKRETRFTSKCPPKEI VRKIEEAAKPLGFDVQKKNYKICSPCLTTICMNIPFKLRLEKVKAGRKGNLNVATEILQV APSLHMVEVRKAKGDTLEFHKFYKNLSRTLKDV…

## Sheet: S4
Table S4. Conserved amino acid motifs and annotation of the SnRK genes identified in Zea mays.
No.	E-value	Width	Best possible match	Annotation
1	6.4e-1585	41	[CV]GTP[AN]Y[VI]APEV[LI]S[RK][KR][GE]YDG[AK]K[AS]D[VI]WSCGV[ITV]L[YF]V[LM]L[AV]G[YA][LY]PF	Pkinase
2	1.4e-1527	42	[SAK]GR[LF][STKR]E[DA][ED]AR[RK][YF]FQQL[IV][SD][AG]V[DS][YF]CHS[RM][GQ]V[YC]HRDLK[PL]EN[LT]L[LV]D[EGS]	Pkinase
3	1.3e-1331	41	KREI[SAI][TINV][MHL][RK][LS][VL][RK]HPN[IV][VI]R[LF][HKY]EVM[AL][TS][KRP][TS][KH][IL][YA][IF]V[ML]E[YF][VA][KR]GGELF	Pkinase_Tyr
4	1.2e-917	38	FSP[DEG][AL][KR]RL[LI]X[RK][IL]L[DV]P[ND]PSTRI[TS]IAEI[RK]E[HSD]PWF[KR]K[GN][LY][PR][PR]	S_TKc
5	5.8e-734	29	YE[LM]G[RK][LT][LI]G[EQ]G[TN]F[AG]KV[YHKR][HY]AR[DN]L[ED]TGESVAI	No
6	9.4e-585	39	LA[VIF][DA][AT]E[IV]FE[VIL][AT]PSLH[LVM]V[EQ][LVM][KR][KQ]T[SA]GDTLE[YF][QE]K[FL][CYL][EK]	No
7	1.0e-458	21	VSDFGLSA[LF][AS]E[QS]RRXDGLLHT	No
8	9.5e-413	21	DPNLME[LM]Y[RK]KIS[KR][AG][DE][FY]RCP[SP]W	No
9	3.8e-273	15	[LM]NAF[DE][IL]I[SA][LF]SAG[LF][DN]L	No
10	4.6e-288	21	ETRFTS[RD]KPA[KS][AT][IV][IV][ST]K[LI]E[DE][VAI]A	No

## Sheet: S5
Table S5 Syntenic blocks and Ka/Ks values of SnRK genes in Zea mays.
Gene in the synteny region		Gene ID		Method	Ka	Ks	Ka/Ks	P-Value(Fisher)	Divergence-Time(MYA)
Gene1	Gene2	Gene1	Gene2
ZmSnRK3.2	ZmSnRK3.29	Zm00001eb015210	Zm00001eb331220	MA	0.133212	2.14539	0.0620922	4.85497e-170	71.513
ZmSnRK3.2	ZmSnRK3.16	Zm00001eb015210	Zm00001eb196030	MA	0.991907	1.02781	0.965064	0.000447795	34.2603
ZmSnRK3.12	ZmSnRK3.34	Zm00001eb152500	Zm00001eb370540	MA	0.0543097	0.202708	0.26792	4.91149e-14	6.75693
ZmSnRK3.12	ZmSnRK3.22	Zm00001eb152500	Zm00001eb292760	MA	0.129546	1.45875	0.0888059	5.53462e-148	48.625
ZmSnRK3.6	ZmSnRK3.27	Zm00001eb110020	Zm00001eb328710	MA	0.417298	0.406319	1.02702	0.00080916	13.544
ZmSnRK2.4	ZmSnRK2.9	Zm00001eb082720	Zm00001eb243440	MA	0.0436693	1.46104	0.0298893	1.12609e-114	48.7013
ZmSnRK2.6	ZmSnRK2.9	Zm00001eb181940	Zm00001eb243440	MA	0.0164377	0.22567	0.0728395	1.1337e-21	7.52233
ZmSnRK2.3	ZmSnRK2.7	Zm00001eb058470	Zm00001eb214180	MA	0.00708744	0.129131	0.0548856	1.05029e-15	4.30437
ZmSnRK3.3	ZmSnRK3.28	Zm00001eb016180	Zm00001eb330600	MA	0.97673	1.1	0.887935	0.00289923	36.6667
ZmSnRK3.8	ZmSnRK3.28	Zm00001eb111520	Zm00001eb330600	MA	0.0871449	0.541073	0.161059	1.28547e-42	18.0358
ZmSnRK2.11	ZmSnRK2.13	Zm00001eb327780	Zm00001eb392580	MA	0.0694971	0.945378	0.0735124	5.20961e-59	31.5126
ZmSnRK2.5	ZmSnRK2.12	Zm00001eb146500	Zm00001eb366610	MA	0.11551	0.25583	0.451512	0.000167174	8.52767
ZmSnRK2.10	ZmSnRK2.12	Zm00001eb289200	Zm00001eb366610	MA	0.103565	1.50319	0.0688967	1.09921e-103	50.1063
ZmSnRK2.2	ZmSnRK2.8	Zm00001eb051510	Zm00001eb219160	MA	0.0226188	0.555937	0.040686	1.63658e-49	18.5312
ZmSnRK3.3	ZmSnRK3.11	Zm00001eb016180	Zm00001eb149390	MA	0.978987	1.0958	0.8934	0.00782953	36.5267
ZmSnRK3.4	ZmSnRK3.15	Zm00001eb041140	Zm00001eb179790	MA	0.0434795	0.453488	0.0958777	3.28269e-34	15.1163
ZmSnRK2.5	ZmSnRK2.10	Zm00001eb146500	Zm00001eb289200	MA	0.127602	0.72019	0.177178	2.22768e-28	24.0063
ZmSnRK3.5	ZmSnRK3.24	Zm00001eb099440	Zm00001eb312900	MA	0.0375119	0.37742	0.0993902	1.90227e-29	12.5807
ZmSnRK3.4	ZmSnRK3.25	Zm00001eb041140	Zm00001eb312910	MA	0.140131	2.06436	0.0678811	1.11941e-163	68.812
ZmSnRK3.20	ZmSnRK3.37	Zm00001eb276580	Zm00001eb386410	MA	0.0539114	0.172271	0.312946	6.15459e-09	5.74237
ZmSnRK3.3	ZmSnRK3.8	Zm00001eb016180	Zm00001eb111520	MA	0.547399	0.203274	2.6929	6.12626e-13	6.7758
ZmSnRK3.17	ZmSnRK3.39	Zm00001eb195230	Zm00001eb406220	MA	0.149499	0.808478	0.184915	1.57945e-52	26.9493

## Sheet: S6
Table S6 One-to-one orthologous relationships of the SnRK genes between Zea mays and Arabidopsis thaliana.
Gene Name		Gene ID
Zea mays	Arabidopsis thaliana	Zea mays	Arabidopsis thaliana
ZmSnRK3.11	AtCIPK15	Zm00001eb149390	AT5G01810
ZmSnRK3.17	AtCIPK15	Zm00001eb195230	AT5G01810

## Sheet: S7
Table S7 One-to-one orthologous relationships of the SnRK genes between Zea mays and Oraza sativa.
Gene Name		Gene ID
Zea mays	Oraza sativa	Zea mays	Oraza sativa
ZmSnRK3.31	OsCIPK13	Zm00001eb338230	Os01g0206300
ZmSnRK3.1	OsCIPK9	Zm00001eb001940	Os03g0126800
ZmSnRK3.11	OsCIPK28	Zm00001eb149390	Os05g0476350
ZmSnRK3.25	OsCIPK27	Zm00001eb312910	Os09g0418500

## Sheet: S8
Table S8 One-to-one orthologous relationships of the SnRK genes between Zea mays and Hordeum vulgare.
Gene Name		Gene ID
Zea mays	Hordeum vulgare	Zea mays	Hordeum vulgare
ZmSnRK3.22	HvSnRK3.4	Zm00001eb292760	HORVU1Hr1G076910
ZmSnRK1.3	HvSnRK1.1	Zm00001eb293240	HORVU1Hr1G081310
ZmSnRK3.33	HvSnRK3.4	Zm00001eb353170	HORVU1Hr1G076910
ZmSnRK2.4	HvSnRK2.4	Zm00001eb082720	HORVU2Hr1G075470
ZmSnRK3.8	HvSnRK3.6	Zm00001eb111520	HORVU2Hr1G018260
ZmSnRK3.23	HvSnRK3.8	Zm00001eb300010	HORVU2Hr1G060350
ZmSnRK3.29	HvSnRK3.5	Zm00001eb331220	HORVU2Hr1G016750
ZmSnRK3.28	HvSnRK3.6	Zm00001eb330600	HORVU2Hr1G018260
ZmSnRK3.12	HvSnRK3.12	Zm00001eb152500	HORVU3Hr1G073100
ZmSnRK3.11	HvSnRK3.14	Zm00001eb149390	HORVU3Hr1G081420
ZmSnRK2.12	HvSnRK2.7	Zm00001eb366610	HORVU3Hr1G082690
ZmSnRK3.34	HvSnRK3.12	Zm00001eb370540	HORVU3Hr1G073100
ZmSnRK3.35	HvSnRK3.13	Zm00001eb370550	HORVU3Hr1G073110
ZmSnRK3.31	HvSnRK3.10	Zm00001eb338230	HORVU3Hr1G025810
ZmSnRK3.2	HvSnRK3.18	Zm00001eb015210	HORVU4Hr1G052200
ZmSnRK1.1	HvSnRK1.4	Zm00001eb013270	HORVU4Hr1G056610
ZmSnRK2.2	HvSnRK2.8	Zm00001eb051510	HORVU4Hr1G013540
ZmSnRK3.16	HvSnRK3.17	Zm00001eb196030	HORVU4Hr1G026300
ZmSnRK2.3	HvSnRK2.10	Zm00001eb058470	HORVU5Hr1G097630
ZmSnRK3.17	HvSnRK3.21	Zm00001eb195230	HORVU5Hr1G046830
ZmSnRK2.7	HvSnRK2.10	Zm00001eb214180	HORVU5Hr1G097630
ZmSnRK3.25	HvSnRK3.23	Zm00001eb312910	HORVU5Hr1G065350
ZmSnRK3.24	HvSnRK3.24	Zm00001eb312900	HORVU5Hr1G065370
ZmSnRK3.37	HvSnRK3.30	Zm00001eb386410	HORVU7Hr1G090260

## Sheet: S9
Table S9. Promoter element analysis of maize SnRK genes.
Gene Name	Gene ID	ABRE	AuxRR-core	MBS	MBSI	P-box	SARE	LTR
ZmSnRK1.1	Zm00001eb013270	√	×	×	×	×	×	×
ZmSnRK1.2	Zm00001eb094400	√	×	×	×	×	×	√
ZmSnRK1.3	Zm00001eb293240	√	×	√	×	×	×	√
ZmSnRK1.4	Zm00001eb353700	√	×	×	×	×	×	×
ZmSnRK2.1	Zm00001eb023880	√	×	×	×	×	×	√
ZmSnRK2.2	Zm00001eb051510	√	√	×	×	×	×	×
ZmSnRK2.3	Zm00001eb058470	×	×	√	×	×	×	×
ZmSnRK2.4	Zm00001eb082720	×	×	×	√	×	×	×
ZmSnRK2.5	Zm00001eb146500	√	×	×	×	×	×	×
ZmSnRK2.6	Zm00001eb181940	√	×	×	×	×	×	√
ZmSnRK2.7	Zm00001eb214180	√	×	×	×	√	×	×
ZmSnRK2.8	Zm00001eb219160	√	×	√	×	×	×	×
ZmSnRK2.9	Zm00001eb243440	×	×	√	×	×	×	√
ZmSnRK2.10	Zm00001eb289200	×	×	√	×	×	×	√
ZmSnRK2.11	Zm00001eb327780	√	×	×	×	×	×	√
ZmSnRK2.12	Zm00001eb366610	×	×	×	×	×	√	√
ZmSnRK2.13	Zm00001eb392580	√	×	√	×	×	×	×
ZmSnRK2.14	Zm00001eb434400	√	×	×	×	×	×	×
ZmSnRK3.1	Zm00001eb001940	√	×	×	×	×	×	×
ZmSnRK3.2	Zm00001eb015210	√	×	√	×	×	×	√
ZmSnRK3.3	Zm00001eb016180	√	×	√	×	×	×	×
ZmSnRK3.4	Zm00001eb041140	√	×	×	×	×	×	√
ZmSnRK3.5	Zm00001eb099440	√	√	√	×	×	×	√
ZmSnRK3.6	Zm00001eb110020	√	√	×	×	×	×	×
ZmSnRK3.7	Zm00001eb111510	√	×	×	×	×	×	√
ZmSnRK3.8	Zm00001eb111520	√	×	×	×	×	×	√
ZmSnRK3.9	Zm00001eb118540	√	×	×	×	×	×	√
ZmSnRK3.10	Zm00001eb129820	√	×	√	×	×	×	×
ZmSnRK3.11	Zm00001eb149390	√	×	√	×	×	×	√
ZmSnRK3.12	Zm00001eb152500	×	×	×	×	×	×	√
ZmSnRK3.13	Zm00001eb162810	√	×	√	×	×	×	√
ZmSnRK3.14	Zm00001eb163480	×	×	√	×	√	×	√
ZmSnRK3.15	Zm00001eb179790	√	×	√	×	×	×	√
ZmSnRK3.16	Zm00001eb196030	√	×	√	×	√	×	×
ZmSnRK3.17	Zm00001eb195230	√	√	×	×	√	×	×
ZmSnRK3.18	Zm00001eb197050	√	×	×	×	×	×	×
ZmSnRK3.19	Zm00001eb232690	√	×	×	×	√	×	×
ZmSnRK3.20	Zm00001eb276580	√	×	×	×	×	×	√
ZmSnRK3.21	Zm00001eb286750	×	√	×	×	√	×	√
ZmSnRK3.22	Zm00001eb292760	√	×	×	×	×	×	√
ZmSnRK3.23	Zm00001eb300010	√	×	×	×	√	×	×
ZmSnRK3.24	Zm00001eb312900	√	×	√	×	√	×	×
ZmSnRK3.25	Zm00001eb312910	×	×	×	×	√	×	√
ZmSnRK3.26	Zm00001eb327490	√	×	×	×	×	×	×
ZmSnRK3.27	Zm00001eb328710	√	×	√	×	×	×	×
ZmSnRK3.28	Zm00001eb330600	√	√	√	×	×	×	×
ZmSnRK3.29	Zm00001eb331220	√	×	√	×	×	×	√
ZmSnRK3.30	Zm00001eb337620	√	×	×	×	×	×	√
ZmSnRK3.31	Zm00001eb338230	√	×	×	×	√	×	×
ZmSnRK3.32	Zm00001eb338250	√	×	√	×	×	×	×
ZmSnRK3.33	Zm00001eb353170	√	×	×	×	×	×	×
ZmSnRK3.34	Zm00001eb370540	√	×	×	×	√	×	√
ZmSnRK3.35	Zm00001eb370550	√	×	×	×	×	×	×
ZmSnRK3.36	Zm00001eb350770	√	×	×	×	×	×	×
ZmSnRK3.37	Zm00001eb386410	√	×	√	×	×	×	×
ZmSnRK3.38	Zm00001eb403620	√	×	×	×	×	×	√
ZmSnRK3.39	Zm00001eb406220	√	×	×	×	×	×	×
ZmSnRK3.40	Zm00001eb406290	√	×	×	×	√	×	√
ZmSnRK3.41	Zm00001eb406250	×	×	×	×	×	×	×
ZmSnRK3.42	Zm00001eb408610	√	×	√	×	×	×	×
ABRE	cis-acting element involved in the abscisic acid responsiveness
AuxRR-core	cis-acting regulatory element involved in auxin responsiveness
MBS	MYB binding site involved in drought-inducibility
MBSI	MYB binding site involved in flavonoid biosynthetic genes regulation
P-box	cis-acting regulatory element involved in gibberellin-responsive
SARE	MYB binding site involved in salicylic acid responsiveness
LTR	cis-acting element involved in low-temperature responsiveness

## Sheet: S10
Table S10 The expression profiles (log2-TPM+1) of the SnRK genes in different tissues of Zea mays.
Gene Name	Gene ID	Root	Stem	Leaves	Embryo	Endosperm	Pericarp
ZmSnRK1.1	Zm00001eb013270	2.96	3.204	2.391	2.537	1.268	3.806
ZmSnRK1.2	Zm00001eb094400	4.921	4.67	4.116	4.809	3.761	5.103
ZmSnRK1.3	Zm00001eb293240	5.235	4.145	3.644	5.3	5.651	5.664
ZmSnRK1.4	Zm00001eb353700	3.577	3.412	2.95	3.458	2.968	4.029
ZmSnRK2.1	Zm00001eb023880	2.356	1.999	1.081	0.796	2.979	3.497
ZmSnRK2.2	Zm00001eb051510	2.636	0.954	1.17	0.767	0.764	1.767
ZmSnRK2.3	Zm00001eb058470	4.769	4.38	3.611	4.677	3.715	4.388
ZmSnRK2.4	Zm00001eb082720	5.159	4.743	1.101	6.508	3.028	3.763
ZmSnRK2.5	Zm00001eb146500	4.655	4.344	3.467	2.839	2.812	5.477
ZmSnRK2.6	Zm00001eb181940	3.241	2.866	2.363	4.149	2.803	4.557
ZmSnRK2.7	Zm00001eb214180	3.661	3.209	2.081	2.765	2.625	3.557
ZmSnRK2.8	Zm00001eb219160	0.611	0.487	0.575	0.756	1.056	0.448
ZmSnRK2.9	Zm00001eb243440	4.135	3.962	1.707	3.52	5.77	5.871
ZmSnRK2.10	Zm00001eb289200	4.262	3.279	2.403	1.007	5.401	4.647
ZmSnRK2.11	Zm00001eb327780	5.261	4.487	3.654	2.857	2.59	5.117
ZmSnRK2.12	Zm00001eb366610	2.477	2.543	1.255	1.975	2.943	2.662
ZmSnRK2.13	Zm00001eb392580	2.244	1.537	3.546	1.189	0.283	4.21
ZmSnRK2.14	Zm00001eb434400	3.148	3.552	4.722	0.499	2.388	3.53
ZmSnRK3.1	Zm00001eb001940	0	0.234	0.085	0	0	0
ZmSnRK3.2	Zm00001eb015210	4.897	5.655	6.399	3.999	1.724	6.099
ZmSnRK3.3	Zm00001eb016180	4.022	3.666	1.934	2.013	1.543	3.899
ZmSnRK3.4	Zm00001eb041140	2.346	2.883	2.424	3.052	0.43	3.734
ZmSnRK3.5	Zm00001eb099440	0.168	0.093	1.701	0.747	0.222	1.613
ZmSnRK3.6	Zm00001eb110020	1.862	1.783	2.872	0.76	0.563	1.399
ZmSnRK3.7	Zm00001eb111510	0	0.305	0.136	0.004	0	0
ZmSnRK3.8	Zm00001eb111520	0	0.825	2.751	0.009	0.17	1.872
ZmSnRK3.9	Zm00001eb118540	0.558	0.268	1.228	0.096	0	0.01
ZmSnRK3.10	Zm00001eb129820	3.922	4.449	6.838	4.124	3.465	5.463
ZmSnRK3.11	Zm00001eb149390	2.504	1.844	1.276	2.309	1.72	3.094
ZmSnRK3.12	Zm00001eb152500	4.042	3.292	2.949	4.691	3.171	3.02
ZmSnRK3.13	Zm00001eb162810	3.327	3.204	3.639	2.795	4.072	3.103
ZmSnRK3.14	Zm00001eb163480	3.326	4.012	2.433	2.894	1.095	1.731
ZmSnRK3.15	Zm00001eb179790	0.081	0.027	0.005	1.57	0.02	0
ZmSnRK3.16	Zm00001eb196030	5.146	4.991	4.884	3.952	4.327	5.133
ZmSnRK3.17	Zm00001eb195230	1.979	4.123	3.214	4.082	3.684	2.501
ZmSnRK3.18	Zm00001eb197050	0.014	0.018	0.113	0	0.029	0.007
ZmSnRK3.19	Zm00001eb232690	2.107	1.878	2.074	2.171	1.755	2.821
ZmSnRK3.20	Zm00001eb276580	2.616	2.68	2.529	2.826	2.401	2.601
ZmSnRK3.21	Zm00001eb286750	1.667	2.016	2.302	0.946	0.575	2.631
ZmSnRK3.22	Zm00001eb292760	1.521	1.659	2.313	1.207	0.717	2.272
ZmSnRK3.23	Zm00001eb300010	0.027	0.096	0.125	0.237	0.32	0.327
ZmSnRK3.24	Zm00001eb312900	1.194	0.688	0.958	1.831	1.07	2.952
ZmSnRK3.25	Zm00001eb312910	3.368	2.373	2.607	1.003	0.049	1.738
ZmSnRK3.26	Zm00001eb327490	0	0	0	0	0	0
ZmSnRK3.27	Zm00001eb328710	2.486	2.201	4.109	1.859	0.977	2.024
ZmSnRK3.28	Zm00001eb330600	6.093	5.496	5.488	6.118	2.849	6.03
ZmSnRK3.29	Zm00001eb331220	0.173	0.561	0.402	0.051	0.01	0.236
ZmSnRK3.30	Zm00001eb337620	0.068	0.011	0.004	0	0.246	0.03
ZmSnRK3.31	Zm00001eb338230	0	0.011	0	0	0	0.042
ZmSnRK3.32	Zm00001eb338250	0.601	0.304	0.123	0.018	0.201	1.04
ZmSnRK3.33	Zm00001eb353170	0	0.009	0.458	0	0	0.127
ZmSnRK3.34	Zm00001eb370540	0	0	0	0	0	0
ZmSnRK3.35	Zm00001eb370550	0.031	0.16	0	0	0	0
ZmSnRK3.36	Zm00001eb350770	1.337	0.13	0.676	0.226	3.18	1.299
ZmSnRK3.37	Zm00001eb386410	3.166	2.108	2.481	0.043	0.182	0.524
ZmSnRK3.38	Zm00001eb403620	1.621	2.022	4.016	2.351	2.57	0.755
ZmSnRK3.39	Zm00001eb406220	1.571	0.239	0.482	0.014	0.204	0.138
ZmSnRK3.40	Zm00001eb406290	0	0	0	0	0	0
ZmSnRK3.41	Zm00001eb406250	0.943	0.158	0	0.013	0.15	0.148
ZmSnRK3.42	Zm00001eb408610	0	0.011	0.01	0	0.028	0.005

[truncated: 4 more sheets: S11, S12, S13, S14]
